# Supplementary material for: 2-(4-Methyl­phen­yl)-1H-anthraceno[1,2-d]imidazole-6,11-dione: a fluorescent chemosensor
Source: Acta Crystallogr Sect E Struct Rep Online. 2009 Apr 18;65(Pt 5):o1063. doi: 10.1107/S1600536809013634 (PMC2977743; doi:10.1107/S1600536809013634)
Supplement: Supplementary file 1 [file e-65-o1063-sup1.cif]

##############################################################################
###                                                                        ###
###        Electronic paper (Acta Crystallographica Section E)             ###
###                                                                        ###
##############################################################################
#                                                                            #
# This CIF contains the data in a paper accepted for publication in Acta     #
# Crystallographica Section E. It conforms to the requirements of Notes      #
# for Authors for Section E, and has been peer reviewed under the auspices   #
# of the IUCr Commission on Journals.                                        #
#                                                                            #
# Full details of the Crystallographic Information File format               #
# are given in the paper "The Crystallographic Information File (CIF):       #
# a New Standard Archive File for Crystallography" by S. R. Hall, F. H.      #
# Allen and I. D. Brown [Acta Cryst. (1991), A47, 655-685].                  #
#                                                                            #
# The current version of the core CIF dictionary is obtainable from          #
# ftp://ftp.iucr.org/pub/cif_core.dic. The current version number is 2.4.    #
#                                                                            #
# Software is freely available for graphical display of the structure(s) in  #
# this CIF.  For information consult the CIF home page http://www.iucr.org/  #
# cif/home.html                                                              #
#                                                                            #
# This file may be used for bona fide research purposes within the           #
# scientific community so long as proper attribution is given to the journal # 
# article from which it was obtained.                                        #
#                                                                            #
##############################################################################
                                             
data_I
_audit_creation_method     SHELXL-97
_chemical_name_systematic
;
2-(4-Methylphenyl)-1<i>H</i>-anthraceno[1,2-<i>d</i>]imidazole-6,11-dione
;
_chemical_name_common     ?
_chemical_formula_moiety     'C22 H14 N2 O2'
_chemical_formula_sum     'C22 H14 N2 O2'
_chemical_formula_iupac     'C22 H14 N2 O2'
_chemical_formula_weight     338.35
_chemical_melting_point     ?
_symmetry_cell_setting     orthorhombic
_symmetry_space_group_name_H-M     'P b c a'
_symmetry_space_group_name_Hall     '-P 2ac 2ab'
loop_
    _symmetry_equiv_pos_as_xyz
    'x, y, z'
    '-x+1/2, -y, z+1/2'
    'x+1/2, -y+1/2, -z'
    '-x, y+1/2, -z+1/2'
    '-x, -y, -z'
    'x-1/2, y, -z-1/2'
    '-x-1/2, y-1/2, z'
    'x, -y-1/2, z-1/2'
_cell_length_a     7.3850(10)
_cell_length_b     14.0730(4)
_cell_length_c     30.5630(9)
_cell_angle_alpha     90
_cell_angle_beta     90
_cell_angle_gamma     90
_cell_volume     3176.4(4)
_cell_formula_units_Z     8
_cell_measurement_reflns_used     14527
_cell_measurement_theta_min     2.9
_cell_measurement_theta_max     27.5
_cell_measurement_temperature     295(2)
_exptl_crystal_description     prism
_exptl_crystal_colour     yellow
_exptl_crystal_size_max     0.137
_exptl_crystal_size_mid     0.135
_exptl_crystal_size_min     0.072
_exptl_crystal_density_diffrn     1.415
_exptl_crystal_density_meas     ?
_exptl_crystal_density_method     'not measured'
_exptl_crystal_F_000     1408
_exptl_absorpt_coefficient_mu     0.092
_exptl_absorpt_correction_type     none
_exptl_absorpt_process_details     ?
_exptl_absorpt_correction_T_min     ?
_exptl_absorpt_correction_T_max     ?
_exptl_special_details
;
;
_diffrn_radiation_type     MoK\a
_diffrn_radiation_wavelength     0.71073
_diffrn_radiation_source     'Enraf--Nonius FR590'
_diffrn_radiation_monochromator     'horizonally mounted graphite crystal'
_diffrn_measurement_device_type     'Nonius KappaCCD'
_diffrn_measurement_method     'CCD rotation images, thick slices'
_diffrn_detector_area_resol_mean     9
_diffrn_reflns_number     20847
_diffrn_reflns_av_R_equivalents     0.066
_diffrn_reflns_av_sigmaI/netI     0.047
_diffrn_reflns_theta_min     3.0
_diffrn_reflns_theta_max     27.5
_diffrn_reflns_theta_full     27.5
_diffrn_measured_fraction_theta_max     0.997
_diffrn_measured_fraction_theta_full     0.997
_diffrn_reflns_limit_h_min     -9
_diffrn_reflns_limit_h_max     7
_diffrn_reflns_limit_k_min     -14
_diffrn_reflns_limit_k_max     18
_diffrn_reflns_limit_l_min     -39
_diffrn_reflns_limit_l_max     38
_refine_special_details
;
Refinement of <i>F</i>^2^ against ALL reflections. The weighted <i>R</i>-factor
<i>wR</i> and goodness of fit <i>S</i> are based on <i>F</i>^2^, conventional
<i>R</i>-factors <i>R</i> are based on <i>F</i>, with <i>F</i> set to zero for
negative <i>F</i>^2^. The threshold expression of <i>F</i>^2^ >
\s(<i>F</i>^2^) is used only for calculating <i>R</i>-factors(gt) <i>etc</i>.
and is not relevant to the choice of reflections for refinement.
<i>R</i>-factors based on <i>F</i>^2^ are statistically about twice as large
as those based on <i>F</i>, and <i>R</i>- factors based on ALL data will be
even larger.
;
_reflns_number_total     3643
_reflns_number_gt     2282
_reflns_threshold_expression     I>2\s(I)
_refine_ls_structure_factor_coef     Fsqd
_refine_ls_matrix_type     full
_refine_ls_R_factor_all     0.106
_refine_ls_R_factor_gt     0.060
_refine_ls_wR_factor_gt     0.130
_refine_ls_wR_factor_ref     0.155
_refine_ls_goodness_of_fit_ref     1.05
_refine_ls_restrained_S_all     1.05
_refine_ls_number_reflns     3643
_refine_ls_number_parameters     235
_refine_ls_number_restraints     0
_refine_ls_hydrogen_treatment     constr
_refine_ls_weighting_scheme     calc
_refine_ls_weighting_details
         'calc w=1/[\s^2^(Fo^2^)+(0.0589P)^2^+1.2992P] where P=(Fo^2^+2Fc^2^)/3'
_atom_sites_solution_hydrogens     geom
_atom_sites_solution_primary     direct
_atom_sites_solution_secondary     difmap
_refine_ls_shift/su_max     ?
_refine_ls_shift/su_max_lt     0.001
_refine_ls_shift/su_mean     0.000
_refine_diff_density_max     0.18
_refine_diff_density_min     -0.20
_refine_ls_extinction_method     none
_refine_ls_extinction_coef     ?
loop_
    _atom_type_symbol
    _atom_type_description
    _atom_type_scat_dispersion_real
    _atom_type_scat_dispersion_imag
    _atom_type_scat_source
    'C' 'C' 0.0033 0.0016
                         'International Tables Vol C Tables 4.2.6.8 and 6.1.1.4'
    'H' 'H' 0.0000 0.0000
                         'International Tables Vol C Tables 4.2.6.8 and 6.1.1.4'
    'N' 'N' 0.0061 0.0033
                         'International Tables Vol C Tables 4.2.6.8 and 6.1.1.4'
    'O' 'O' 0.0106 0.0060
                         'International Tables Vol C Tables 4.2.6.8 and 6.1.1.4'
_computing_data_collection     'COLLECT (Nonius, 2000)'
_computing_cell_refinement     'SCALEPACK (Otwinowski & Minor, 1997)'
_computing_data_reduction     'DENZO and SCALEPACK (Otwinowski & Minor, 1997)'
_computing_structure_solution     'SHELXS97 (Sheldrick, 2008)'
_computing_structure_refinement     'SHELXL97 (Sheldrick, 2008)'
_computing_molecular_graphics     'ORTEP-3 for Windows (Farrugia, 1997)'
_computing_publication_material     'WinGX (Farrugia, 1999)'
loop_
    _atom_site_type_symbol
    _atom_site_label
    _atom_site_fract_x
    _atom_site_fract_y
    _atom_site_fract_z
    _atom_site_U_iso_or_equiv
    _atom_site_adp_type
    _atom_site_calc_flag
    _atom_site_refinement_flags
    _atom_site_occupancy
    _atom_site_disorder_assembly
    _atom_site_disorder_group
    O O1 0.7524(2) 0.58882(10) 0.24672(5) 0.0537(4) Uani d . 1 . .
    O O2 0.4748(2) 0.25831(11) 0.30424(6) 0.0632(5) Uani d . 1 . .
    N N1 0.6678(2) 0.53709(11) 0.16053(6) 0.0413(4) Uani d . 1 . .
    H H1N 0.7063 0.5904 0.1706 0.050 Uiso calc R 1 . .
    N N2 0.5832(2) 0.42641(11) 0.11186(6) 0.0454(4) Uani d . 1 . .
    C C1 0.6423(3) 0.51458(14) 0.11723(7) 0.0420(5) Uani d . 1 . .
    C C2 0.5674(3) 0.39056(14) 0.15381(7) 0.0420(5) Uani d . 1 . .
    C C3 0.5055(3) 0.30226(14) 0.16831(8) 0.0480(5) Uani d . 1 . .
    H H3 0.4709 0.2556 0.1484 0.058 Uiso calc R 1 . .
    C C4 0.4967(3) 0.28566(14) 0.21264(8) 0.0476(5) Uani d . 1 . .
    H H4 0.4546 0.2272 0.2225 0.057 Uiso calc R 1 . .
    C C4A 0.5494(3) 0.35426(13) 0.24325(7) 0.0406(5) Uani d . 1 . .
    C C5 0.5310(3) 0.33481(15) 0.29076(8) 0.0454(5) Uani d . 1 . .
    C C5A 0.5811(3) 0.41206(14) 0.32185(7) 0.0440(5) Uani d . 1 . .
    C C6 0.5545(3) 0.39803(18) 0.36653(8) 0.0567(6) Uani d . 1 . .
    H H6 0.5056 0.3412 0.3766 0.068 Uiso calc R 1 . .
    C C7 0.6007(3) 0.46845(19) 0.39578(8) 0.0632(7) Uani d . 1 . .
    H H7 0.5787 0.4597 0.4255 0.076 Uiso calc R 1 . .
    C C8 0.6794(3) 0.55197(18) 0.38151(8) 0.0621(7) Uani d . 1 . .
    H H8 0.7133 0.5982 0.4016 0.075 Uiso calc R 1 . .
    C C9 0.7077(3) 0.56666(16) 0.33750(8) 0.0506(6) Uani d . 1 . .
    H H9 0.7609 0.6228 0.3279 0.061 Uiso calc R 1 . .
    C C9A 0.6566(3) 0.49753(14) 0.30745(7) 0.0420(5) Uani d . 1 . .
    C C10 0.6808(3) 0.51561(14) 0.26033(7) 0.0399(5) Uani d . 1 . .
    C C10A 0.6161(3) 0.44294(13) 0.22942(7) 0.0380(5) Uani d . 1 . .
    C C11 0.6208(3) 0.45918(13) 0.18450(7) 0.0381(5) Uani d . 1 . .
    C C12 0.6719(3) 0.58162(14) 0.08136(7) 0.0428(5) Uani d . 1 . .
    C C13 0.7054(3) 0.67704(15) 0.08847(8) 0.0504(6) Uani d . 1 . .
    H H13 0.7151 0.6997 0.1170 0.060 Uiso calc R 1 . .
    C C14 0.7245(3) 0.73941(16) 0.05371(8) 0.0558(6) Uani d . 1 . .
    H H14 0.7481 0.8032 0.0593 0.067 Uiso calc R 1 . .
    C C15 0.7090(3) 0.70857(17) 0.01088(8) 0.0526(6) Uani d . 1 . .
    C C16 0.6790(3) 0.61297(17) 0.00396(8) 0.0595(6) Uani d . 1 . .
    H H16 0.6702 0.5904 -0.0246 0.071 Uiso calc R 1 . .
    C C17 0.6617(3) 0.55016(16) 0.03836(8) 0.0560(6) Uani d . 1 . .
    H H17 0.6429 0.4860 0.0327 0.067 Uiso calc R 1 . .
    C C18 0.7200(4) 0.7767(2) -0.02702(9) 0.0722(8) Uani d . 1 . .
    H H18A 0.8401 0.8026 -0.0287 0.108 Uiso calc R 1 . .
    H H18B 0.6345 0.8273 -0.0228 0.108 Uiso calc R 1 . .
    H H18C 0.6926 0.7437 -0.0537 0.108 Uiso calc R 1 . .
loop_
    _atom_site_aniso_label
    _atom_site_aniso_U_11
    _atom_site_aniso_U_22
    _atom_site_aniso_U_33
    _atom_site_aniso_U_12
    _atom_site_aniso_U_13
    _atom_site_aniso_U_23
    O1 0.0679(10) 0.0417(8) 0.0517(10) -0.0081(7) -0.0037(8) -0.0011(7)
    O2 0.0776(11) 0.0491(9) 0.0630(11) -0.0064(8) 0.0067(9) 0.0101(8)
    N1 0.0463(9) 0.0352(9) 0.0424(11) -0.0031(7) -0.0018(8) -0.0024(8)
    N2 0.0500(10) 0.0411(10) 0.0452(11) 0.0008(8) 0.0006(8) -0.0064(8)
    C1 0.0414(11) 0.0418(11) 0.0427(13) 0.0036(9) -0.0024(9) -0.0058(10)
    C2 0.0402(10) 0.0403(11) 0.0456(12) 0.0030(9) -0.0003(9) -0.0045(10)
    C3 0.0529(13) 0.0362(11) 0.0550(15) -0.0020(9) 0.0011(11) -0.0098(10)
    C4 0.0491(12) 0.0351(11) 0.0586(15) -0.0019(9) 0.0037(11) -0.0012(10)
    C4A 0.0379(10) 0.0360(10) 0.0478(13) 0.0042(8) 0.0018(9) 0.0012(10)
    C5 0.0398(11) 0.0414(12) 0.0550(14) 0.0047(9) 0.0035(10) 0.0074(10)
    C5A 0.0382(11) 0.0488(12) 0.0452(13) 0.0075(9) -0.0030(9) 0.0022(10)
    C6 0.0529(13) 0.0672(15) 0.0499(15) 0.0062(11) 0.0004(11) 0.0078(13)
    C7 0.0656(15) 0.0835(19) 0.0405(14) 0.0123(14) -0.0019(12) 0.0012(13)
    C8 0.0679(16) 0.0670(16) 0.0515(16) 0.0107(13) -0.0098(12) -0.0144(13)
    C9 0.0547(13) 0.0490(12) 0.0482(14) 0.0087(10) -0.0067(11) -0.0057(11)
    C9A 0.0400(11) 0.0428(11) 0.0432(13) 0.0098(9) -0.0037(9) -0.0006(10)
    C10 0.0391(10) 0.0338(10) 0.0468(13) 0.0044(9) -0.0032(9) 0.0005(9)
    C10A 0.0344(10) 0.0369(10) 0.0426(12) 0.0051(8) 0.0004(8) -0.0027(9)
    C11 0.0369(10) 0.0341(10) 0.0435(12) 0.0013(8) -0.0002(9) -0.0029(9)
    C12 0.0431(11) 0.0441(12) 0.0412(12) 0.0005(9) 0.0005(9) -0.0028(10)
    C13 0.0598(14) 0.0479(13) 0.0434(13) -0.0037(10) -0.0031(10) -0.0052(10)
    C14 0.0656(15) 0.0490(13) 0.0526(15) -0.0101(11) -0.0020(11) 0.0014(11)
    C15 0.0445(12) 0.0649(15) 0.0484(14) -0.0049(11) 0.0024(10) 0.0066(12)
    C16 0.0709(16) 0.0690(16) 0.0387(13) -0.0046(13) 0.0007(11) -0.0036(12)
    C17 0.0713(15) 0.0505(13) 0.0463(14) -0.0040(11) 0.0021(11) -0.0087(11)
    C18 0.0713(17) 0.0866(19) 0.0587(17) -0.0103(14) -0.0009(13) 0.0207(15)
_geom_special_details
;
All e.s.d.'s (except the e.s.d. in the dihedral angle between two l.s. planes)
are estimated using the full covariance matrix. The cell e.s.d.'s are taken
into account individually in the estimation of e.s.d.'s in distances, angles
and torsion angles; correlations between e.s.d.'s in cell parameters are only
used when they are defined by crystal symmetry. An approximate (isotropic)
treatment of cell e.s.d.'s is used for estimating e.s.d.'s involving l.s.
planes.
;
loop_
    _geom_bond_atom_site_label_1
    _geom_bond_atom_site_label_2
    _geom_bond_site_symmetry_2
    _geom_bond_distance
    _geom_bond_publ_flag
    O1 C10 . 1.231(2) ?
    O2 C5 . 1.225(2) ?
    N1 C11 . 1.364(2) ?
    N1 C1 . 1.374(3) ?
    N1 H1N . 0.8600 ?
    N2 C1 . 1.325(2) ?
    N2 C2 . 1.383(3) ?
    C1 C12 . 1.463(3) ?
    C2 C3 . 1.396(3) ?
    C2 C11 . 1.403(3) ?
    C3 C4 . 1.376(3) ?
    C3 H3 . 0.9300 ?
    C4 C4A . 1.399(3) ?
    C4 H4 . 0.9300 ?
    C4A C10A . 1.407(3) ?
    C4A C5 . 1.484(3) ?
    C5 C5A . 1.491(3) ?
    C5A C6 . 1.393(3) ?
    C5A C9A . 1.397(3) ?
    C6 C7 . 1.378(3) ?
    C6 H6 . 0.9300 ?
    C7 C8 . 1.382(3) ?
    C7 H7 . 0.9300 ?
    C8 C9 . 1.377(3) ?
    C8 H8 . 0.9300 ?
    C9 C9A . 1.390(3) ?
    C9 H9 . 0.9300 ?
    C9A C10 . 1.473(3) ?
    C10 C10A . 1.472(3) ?
    C10A C11 . 1.392(3) ?
    C12 C13 . 1.383(3) ?
    C12 C17 . 1.389(3) ?
    C13 C14 . 1.385(3) ?
    C13 H13 . 0.9300 ?
    C14 C15 . 1.384(3) ?
    C14 H14 . 0.9300 ?
    C15 C16 . 1.380(3) ?
    C15 C18 . 1.506(3) ?
    C16 C17 . 1.380(3) ?
    C16 H16 . 0.9300 ?
    C17 H17 . 0.9300 ?
    C18 H18A . 0.9600 ?
    C18 H18B . 0.9600 ?
    C18 H18C . 0.9600 ?
loop_
    _geom_angle_atom_site_label_1
    _geom_angle_atom_site_label_2
    _geom_angle_atom_site_label_3
    _geom_angle_site_symmetry_1
    _geom_angle_site_symmetry_3
    _geom_angle
    _geom_angle_publ_flag
    C11 N1 C1 . . 107.29(16) ?
    C11 N1 H1N . . 126.4 ?
    C1 N1 H1N . . 126.4 ?
    C1 N2 C2 . . 104.75(17) ?
    N2 C1 N1 . . 112.35(18) ?
    N2 C1 C12 . . 124.07(19) ?
    N1 C1 C12 . . 123.55(18) ?
    N2 C2 C3 . . 130.29(19) ?
    N2 C2 C11 . . 110.19(17) ?
    C3 C2 C11 . . 119.5(2) ?
    C4 C3 C2 . . 118.6(2) ?
    C4 C3 H3 . . 120.7 ?
    C2 C3 H3 . . 120.7 ?
    C3 C4 C4A . . 121.86(19) ?
    C3 C4 H4 . . 119.1 ?
    C4A C4 H4 . . 119.1 ?
    C4 C4A C10A . . 120.6(2) ?
    C4 C4A C5 . . 120.09(18) ?
    C10A C4A C5 . . 119.33(18) ?
    O2 C5 C4A . . 121.5(2) ?
    O2 C5 C5A . . 120.7(2) ?
    C4A C5 C5A . . 117.81(18) ?
    C6 C5A C9A . . 119.1(2) ?
    C6 C5A C5 . . 119.1(2) ?
    C9A C5A C5 . . 121.8(2) ?
    C7 C6 C5A . . 119.9(2) ?
    C7 C6 H6 . . 120.0 ?
    C5A C6 H6 . . 120.0 ?
    C6 C7 C8 . . 120.8(2) ?
    C6 C7 H7 . . 119.6 ?
    C8 C7 H7 . . 119.6 ?
    C9 C8 C7 . . 120.0(2) ?
    C9 C8 H8 . . 120.0 ?
    C7 C8 H8 . . 120.0 ?
    C8 C9 C9A . . 120.0(2) ?
    C8 C9 H9 . . 120.0 ?
    C9A C9 H9 . . 120.0 ?
    C9 C9A C5A . . 120.2(2) ?
    C9 C9A C10 . . 119.47(19) ?
    C5A C9A C10 . . 120.34(19) ?
    O1 C10 C10A . . 120.28(19) ?
    O1 C10 C9A . . 121.81(19) ?
    C10A C10 C9A . . 117.91(18) ?
    C11 C10A C4A . . 116.79(18) ?
    C11 C10A C10 . . 120.72(18) ?
    C4A C10A C10 . . 122.48(19) ?
    N1 C11 C10A . . 131.92(18) ?
    N1 C11 C2 . . 105.41(18) ?
    C10A C11 C2 . . 122.65(18) ?
    C13 C12 C17 . . 117.9(2) ?
    C13 C12 C1 . . 122.37(19) ?
    C17 C12 C1 . . 119.70(19) ?
    C12 C13 C14 . . 120.9(2) ?
    C12 C13 H13 . . 119.6 ?
    C14 C13 H13 . . 119.6 ?
    C15 C14 C13 . . 121.2(2) ?
    C15 C14 H14 . . 119.4 ?
    C13 C14 H14 . . 119.4 ?
    C16 C15 C14 . . 117.6(2) ?
    C16 C15 C18 . . 120.8(2) ?
    C14 C15 C18 . . 121.6(2) ?
    C17 C16 C15 . . 121.5(2) ?
    C17 C16 H16 . . 119.2 ?
    C15 C16 H16 . . 119.2 ?
    C16 C17 C12 . . 120.8(2) ?
    C16 C17 H17 . . 119.6 ?
    C12 C17 H17 . . 119.6 ?
    C15 C18 H18A . . 109.5 ?
    C15 C18 H18B . . 109.5 ?
    H18A C18 H18B . . 109.5 ?
    C15 C18 H18C . . 109.5 ?
    H18A C18 H18C . . 109.5 ?
    H18B C18 H18C . . 109.5 ?
loop_
    _geom_torsion_atom_site_label_1
    _geom_torsion_atom_site_label_2
    _geom_torsion_atom_site_label_3
    _geom_torsion_atom_site_label_4
    _geom_torsion_site_symmetry_1
    _geom_torsion_site_symmetry_2
    _geom_torsion_site_symmetry_3
    _geom_torsion_site_symmetry_4
    _geom_torsion
    _geom_torsion_publ_flag
    C2 N2 C1 N1 . . . . 0.8(2) ?
    C2 N2 C1 C12 . . . . -177.41(18) ?
    C11 N1 C1 N2 . . . . -0.6(2) ?
    C11 N1 C1 C12 . . . . 177.64(18) ?
    C1 N2 C2 C3 . . . . 177.6(2) ?
    C1 N2 C2 C11 . . . . -0.7(2) ?
    N2 C2 C3 C4 . . . . -177.4(2) ?
    C11 C2 C3 C4 . . . . 0.8(3) ?
    C2 C3 C4 C4A . . . . -0.6(3) ?
    C3 C4 C4A C10A . . . . -0.9(3) ?
    C3 C4 C4A C5 . . . . 177.60(18) ?
    C4 C4A C5 O2 . . . . 2.1(3) ?
    C10A C4A C5 O2 . . . . -179.44(19) ?
    C4 C4A C5 C5A . . . . -177.22(18) ?
    C10A C4A C5 C5A . . . . 1.2(3) ?
    O2 C5 C5A C6 . . . . -3.3(3) ?
    C4A C5 C5A C6 . . . . 176.00(18) ?
    O2 C5 C5A C9A . . . . 175.73(19) ?
    C4A C5 C5A C9A . . . . -5.0(3) ?
    C9A C5A C6 C7 . . . . 0.7(3) ?
    C5 C5A C6 C7 . . . . 179.74(19) ?
    C5A C6 C7 C8 . . . . -2.3(3) ?
    C6 C7 C8 C9 . . . . 1.9(4) ?
    C7 C8 C9 C9A . . . . 0.1(3) ?
    C8 C9 C9A C5A . . . . -1.7(3) ?
    C8 C9 C9A C10 . . . . 177.59(19) ?
    C6 C5A C9A C9 . . . . 1.3(3) ?
    C5 C5A C9A C9 . . . . -177.70(18) ?
    C6 C5A C9A C10 . . . . -178.00(18) ?
    C5 C5A C9A C10 . . . . 3.0(3) ?
    C9 C9A C10 O1 . . . . 3.2(3) ?
    C5A C9A C10 O1 . . . . -177.51(18) ?
    C9 C9A C10 C10A . . . . -176.75(17) ?
    C5A C9A C10 C10A . . . . 2.6(3) ?
    C4 C4A C10A C11 . . . . 2.0(3) ?
    C5 C4A C10A C11 . . . . -176.46(17) ?
    C4 C4A C10A C10 . . . . -177.16(18) ?
    C5 C4A C10A C10 . . . . 4.4(3) ?
    O1 C10 C10A C11 . . . . -5.4(3) ?
    C9A C10 C10A C11 . . . . 174.48(17) ?
    O1 C10 C10A C4A . . . . 173.70(18) ?
    C9A C10 C10A C4A . . . . -6.4(3) ?
    C1 N1 C11 C10A . . . . -178.3(2) ?
    C1 N1 C11 C2 . . . . 0.1(2) ?
    C4A C10A C11 N1 . . . . 176.36(19) ?
    C10 C10A C11 N1 . . . . -4.5(3) ?
    C4A C10A C11 C2 . . . . -1.8(3) ?
    C10 C10A C11 C2 . . . . 177.34(17) ?
    N2 C2 C11 N1 . . . . 0.4(2) ?
    C3 C2 C11 N1 . . . . -178.13(17) ?
    N2 C2 C11 C10A . . . . 179.00(17) ?
    C3 C2 C11 C10A . . . . 0.5(3) ?
    N2 C1 C12 C13 . . . . 169.3(2) ?
    N1 C1 C12 C13 . . . . -8.7(3) ?
    N2 C1 C12 C17 . . . . -8.8(3) ?
    N1 C1 C12 C17 . . . . 173.16(19) ?
    C17 C12 C13 C14 . . . . 1.2(3) ?
    C1 C12 C13 C14 . . . . -177.0(2) ?
    C12 C13 C14 C15 . . . . 0.7(4) ?
    C13 C14 C15 C16 . . . . -1.8(3) ?
    C13 C14 C15 C18 . . . . 176.8(2) ?
    C14 C15 C16 C17 . . . . 1.1(3) ?
    C18 C15 C16 C17 . . . . -177.5(2) ?
    C15 C16 C17 C12 . . . . 0.7(4) ?
    C13 C12 C17 C16 . . . . -1.9(3) ?
    C1 C12 C17 C16 . . . . 176.3(2) ?
data_global
_journal_date_recd_electronic     2009-04-06
_journal_date_accepted     2009-04-10
_journal_name_full     'Acta Crystallographica, Section E'
_journal_year     2009
_journal_volume     65
_journal_issue      5
_journal_page_first     o1063
_journal_page_last     o1063
_journal_paper_category     QO
_journal_coeditor_code     TK2418
_publ_contact_author_name     ' Professor Carlos Alberto De Simone'
_publ_contact_author_address
;
    Instituto de F\'isica de S\~ao Carlos - USP
    13560-970 S\~ao Carlos , SP - Brazil
;
_publ_contact_author_email     casimone@ifsc.usp.br
_publ_contact_author_fax     '0055-16-3373-9881'
_publ_contact_author_phone     '0055-16-3373-9881'
_publ_section_title
;
2-(4-Methylphenyl)-1<i>H</i>-anthraceno[1,2-<i>d</i>]imidazole-6,11-dione: a
fluorescent chemosensor
;
loop_
    _publ_author_name
    _publ_author_address
    'Guimar\~aes, Tiago T.'
;    N\'ucleo de Pesquisas em Produtos Naturais
     Universidade Federal do Rio de Janeiro
     21944-971 Rio de Janeiro, RJ
     Brazil
;
    'Da Silva J\'unior, Eufr\^anio N.'
;    Instituto de Qu\'imica
     Universidade de Bras\'ilia
     70910-970 Bras\'ilia, DF
     Brazil
;
    'Carvalho, Carlos Eduardo M.'
;    Universidade Estadual da Zona Oeste (UEZO)
     23070-200 Rio de Janeiro, RJ
     Brazil
;
    'De Simone, Carlos A.'
;    Instituto de F\'isica de S\~ao Carlos
     Universidade de S\~ao Paulo -- USP
     13560-970 S\~ao Carlos, SP
     Brazil
;
    'Pinto, Antonio V.'
;    N\'ucleo de Pesquisas em Produtos Naturais
     Universidade Federal do Rio de Janeiro
     21944-971 Rio de Janeiro, RJ
     Brazil
;
_publ_section_synopsis     .
