# Supplementary material for: 2-(4-Methyl­phen­yl)-1H-anthraceno[1,2-d]imidazole-6,11-dione: a fluorescent chemosensor
Source: Acta Crystallogr Sect E Struct Rep Online. 2009 Apr 18;65(Pt 5):o1063. doi: 10.1107/S1600536809013634 (PMC2977743; doi:10.1107/S1600536809013634)
Supplement: Supplementary file 2 [file e-65-o1063-Isup2.hkl]

#
# h,k,l, Fc-squared, Fo-squared, sigma(Fo-squared) and status flag
#
data_I
_shelx_title ' 3294Vent'
_shelx_refln_list_code          4
_shelx_F_calc_maximum      262.66
_exptl_crystal_F_000      1408.00
_reflns_d_resolution_high  0.7701
 
loop_
 _symmetry_equiv_pos_as_xyz
 'x, y, z'
 '-x+1/2, -y, z+1/2'
 'x+1/2, -y+1/2, -z'
 '-x, y+1/2, -z+1/2'
 '-x, -y, -z'
 'x-1/2, y, -z-1/2'
 '-x-1/2, y-1/2, z'
 'x, -y-1/2, z-1/2'
 
_cell_length_a     7.3850
_cell_length_b    14.0730
_cell_length_c    30.5630
_cell_angle_alpha  90.000
_cell_angle_beta   90.000
_cell_angle_gamma  90.000
 
_shelx_F_squared_multiplier     1.000
 
loop_
 _refln_index_h
 _refln_index_k
 _refln_index_l
 _refln_F_squared_calc
 _refln_F_squared_meas
 _refln_F_squared_sigma
 _refln_observed_status
   2   0   0     6199.68     5802.57    144.13 o
   4   0   0      334.99      306.66     15.70 o
   6   0   0      595.26      625.47     29.06 o
   8   0   0      164.06      160.13     36.42 o
   2   1   0     1200.65     1055.96     15.50 o
   4   1   0    18208.26    18819.79    309.62 o
   6   1   0      584.05      548.20     21.69 o
   8   1   0       45.24       28.11      8.77 o
   2   2   0    13222.86    12963.14    150.37 o
   4   2   0    29900.47    31554.59    512.33 o
   6   2   0       38.04       49.69      7.71 o
   8   2   0       62.57       85.15     11.22 o
   2   3   0     6311.38     6721.47     83.44 o
   4   3   0    18421.45    19772.04    264.90 o
   6   3   0       97.65      109.16     10.68 o
   8   3   0      569.60      562.97     25.51 o
   0   4   0    12846.17    11990.52    201.20 o
   2   4   0     2273.26     2147.02     30.12 o
   4   4   0      421.26      441.32      8.77 o
   6   4   0     1995.73     2137.62     51.29 o
   8   4   0      351.64      333.45     27.73 o
   2   5   0     1844.11     1824.10     25.52 o
   4   5   0     2308.20     2380.37     35.51 o
   6   5   0     2872.60     3037.88    123.59 o
   8   5   0      561.88      532.88     62.89 o
   0   6   0    15681.39    17037.18    280.25 o
   2   6   0      404.61      343.18      8.29 o
   4   6   0      687.83      638.41     14.80 o
   6   6   0     1405.60     1306.00     39.57 o
   8   6   0       15.29       27.06     28.34 o
   2   7   0      259.63      271.02      7.54 o
   4   7   0      478.62      505.44     10.74 o
   6   7   0      176.29      143.61      8.04 o
   8   7   0        0.33       17.74     21.10 o
   0   8   0     1344.29     1467.48     31.68 o
   2   8   0      376.37      381.38      9.67 o
   4   8   0       28.84       29.05      4.34 o
   6   8   0       12.64       -3.41      4.68 o
   8   8   0       49.53       81.47     17.91 o
   2   9   0      370.51      334.10     13.60 o
   4   9   0       44.16       43.25      4.77 o
   6   9   0        0.85      -20.80     13.86 o
   8   9   0        1.04       12.50     14.48 o
   0  10   0       31.35       20.76      7.02 o
   2  10   0      127.19      128.73     15.66 o
   4  10   0      248.46      220.72     12.28 o
   6  10   0        1.49        5.03      8.51 o
   8  10   0       14.57       53.70     27.68 o
   2  11   0      196.45      186.93     10.36 o
   4  11   0       26.47       33.12      8.68 o
   6  11   0        3.22       11.74     12.57 o
   0  12   0      243.91      245.42     26.26 o
   2  12   0       48.91       51.38     15.18 o
   4  12   0      124.06      135.55     33.88 o
   6  12   0       82.05      126.55     25.63 o
   2  13   0       68.62       54.54     13.35 o
   4  13   0       68.34       89.83     13.99 o
   6  13   0       26.27       54.99     24.78 o
   0  14   0        1.94       21.55     27.13 o
   2  14   0        2.40      -12.95      8.64 o
   4  14   0        8.63       24.61     22.78 o
   6  14   0        0.64       38.59     20.44 o
   2  15   0        0.53      -21.63     14.42 o
   4  15   0       36.80       51.54     14.49 o
   0  16   0       38.02       34.38     13.39 o
   2  16   0       13.41       12.16     11.63 o
   4  16   0       31.83       35.06     15.61 o
   2  17   0       55.98       72.75     22.49 o
   0  18   0        0.00       72.18     32.56 o
   1   1   1     4047.41     3858.14     34.85 o
   3   1   1     5404.91     5354.73     55.09 o
   4   1   1      179.72      186.84      5.29 o
   5   1   1       70.87       77.04      5.08 o
   6   1   1       26.61       37.49      5.36 o
   7   1   1       93.64       77.03      8.20 o
   8   1   1       37.38       35.55      6.62 o
   9   1   1        9.67       -1.16      7.78 o
   0   2   1    13822.35    12244.47    141.62 o
   1   2   1     7423.87     6785.11     62.33 o
   2   2   1    68989.83    58562.28   1854.05 o
   3   2   1      226.23      191.53      4.31 o
   4   2   1      488.00      546.65     11.61 o
   5   2   1      234.54      231.96      5.10 o
   6   2   1      402.13      397.16     10.48 o
   7   2   1      217.61      216.77     15.95 o
   8   2   1        1.94        2.90      4.42 o
   9   2   1        0.04      -13.91     10.14 o
   1   3   1       75.91       71.09      3.24 o
   2   3   1    10115.66     9893.24     83.74 o
   3   3   1       40.37       43.58      2.52 o
   4   3   1     4543.76     4915.93     45.92 o
   5   3   1      418.62      410.35      9.28 o
   6   3   1     1351.17     1377.32     20.62 o
   7   3   1      152.18      128.05     16.44 o
   8   3   1        5.86       18.10      6.52 o
   9   3   1       14.48       15.17      8.96 o
   0   4   1     8903.79     7947.43     93.97 o
   1   4   1        4.52        2.57      2.07 o
   2   4   1     1207.86     1206.74     14.38 o
   3   4   1      495.88      480.67      6.83 o
   4   4   1     6568.79     6939.43     61.23 o
   5   4   1      471.94      472.50      6.78 o
   6   4   1     2172.86     2181.89     31.28 o
   7   4   1       50.82       46.96      8.43 o
   8   4   1       10.53       11.35      6.70 o
   9   4   1       16.12       22.54     29.52 o
   1   5   1        3.04       -0.20      2.10 o
   2   5   1       70.18       56.75      2.64 o
   3   5   1      114.95      125.24      3.49 o
   4   5   1     3517.27     3739.61     37.36 o
   5   5   1      204.77      191.35      5.23 o
   6   5   1      133.70      139.71      7.14 o
   7   5   1        1.31       -2.38      5.81 o
   8   5   1      183.46      144.50     16.04 o
   9   5   1       48.53       51.89     12.75 o
   0   6   1      157.93      161.48      5.11 o
   1   6   1      290.10      367.18      5.91 o
   2   6   1     2872.52     2947.51     29.03 o
   3   6   1        5.57        7.92      2.24 o
   4   6   1       11.51       10.65      3.54 o
   5   6   1       25.18       23.47      4.51 o
   6   6   1       19.47       13.15      5.38 o
   7   6   1        0.04        2.17      5.07 o
   8   6   1      860.52      827.90     37.36 o
   9   6   1        0.16       27.86     15.53 o
   1   7   1      769.81      734.32      9.53 o
   2   7   1       86.27      112.08      4.57 o
   3   7   1       28.40       21.11      2.47 o
   4   7   1        0.00        1.39      2.40 o
   5   7   1       19.89       16.11      3.68 o
   6   7   1       80.96       63.69      7.07 o
   7   7   1        9.49        7.56      6.38 o
   8   7   1      362.92      305.18     34.81 o
   0   8   1      272.67      275.71     10.68 o
   1   8   1        8.18       -1.05      2.52 o
   2   8   1     1030.04     1027.63     13.87 o
   3   8   1      144.79      151.18      4.18 o
   4   8   1       59.42       55.14      3.60 o
   5   8   1        0.19        2.83      3.06 o
   6   8   1      255.49      223.97     14.55 o
   7   8   1        4.76       22.15     18.09 o
   8   8   1      123.89      148.82     15.43 o
   1   9   1        1.46        6.59      3.62 o
   2   9   1      296.93      272.59      8.93 o
   3   9   1        7.55        5.14      4.92 o
   4   9   1       15.58       10.78      5.59 o
   5   9   1       63.45       52.88      4.23 o
   6   9   1        0.03        1.70      5.37 o
   7   9   1        4.58       34.60     13.61 o
   8   9   1        4.13       31.37     12.94 o
   0  10   1       56.42       29.85      6.52 o
   1  10   1      108.37      104.21      5.68 o
   2  10   1       13.47        6.20      4.11 o
   3  10   1       26.20       26.02      7.04 o
   4  10   1      336.35      328.65     14.03 o
   5  10   1       14.88       23.59      4.13 o
   6  10   1       10.29       18.16      6.40 o
   7  10   1       10.77       18.05     13.56 o
   8  10   1       17.10       18.36     14.67 o
   1  11   1        0.00        9.62      4.56 o
   2  11   1        0.25       -3.37      4.86 o
   3  11   1        0.03       10.44      4.58 o
   4  11   1       10.28        4.14      5.21 o
   5  11   1       25.62       37.96      7.02 o
   6  11   1       70.67       96.53     11.46 o
   7  11   1        8.53      -21.55     14.37 o
   0  12   1      477.96      477.39     17.61 o
   1  12   1      339.65      312.10     17.39 o
   2  12   1        0.56        9.84      5.01 o
   3  12   1       12.69       21.41      5.15 o
   4  12   1       15.11        8.08     11.11 o
   5  12   1        2.98       21.30     12.81 o
   6  12   1       14.75       18.70     15.62 o
   7  12   1        2.07       -9.58     15.67 o
   1  13   1       61.07       57.84      7.84 o
   2  13   1        0.53       13.90      8.85 o
   3  13   1       16.94       26.63      7.99 o
   4  13   1        1.16       -4.80      9.57 o
   5  13   1       51.41       56.61     11.28 o
   6  13   1       22.73       10.17     16.12 o
   0  14   1      161.69      162.01     20.94 o
   1  14   1       76.49       55.61     10.08 o
   2  14   1      333.60      375.10     16.59 o
   3  14   1       12.39       13.55      8.42 o
   4  14   1        1.73        2.11      7.41 o
   5  14   1        0.36       -7.01      7.55 o
   6  14   1        4.87       -9.19     14.35 o
   1  15   1       49.04       18.72      5.98 o
   2  15   1        0.67       18.59      9.59 o
   3  15   1      133.24      147.18     12.31 o
   4  15   1        6.47       11.49     10.76 o
   5  15   1       12.82       -4.61      8.72 o
   0  16   1       74.83       98.87     11.94 o
   1  16   1        3.78        5.09      8.81 o
   2  16   1       28.85       16.98      9.64 o
   3  16   1       17.52        2.28     10.29 o
   4  16   1       15.55       32.15      9.99 o
   1  17   1        1.60       -6.62      9.17 o
   2  17   1        0.16        0.09      9.83 o
   3  17   1        0.00       24.45      8.94 o
   0  18   1      144.35      127.83     27.80 o
   1  18   1        0.17      -15.59     10.39 o
   1   0   2     8102.73     7362.15    254.31 o
   2   0   2    43007.08    39153.56   1282.39 o
   3   0   2      155.74      180.72      4.82 o
   4   0   2      727.34      664.69     28.10 o
   5   0   2      504.78      490.83     15.21 o
   6   0   2        5.53       21.95     12.17 o
   7   0   2        1.48       11.17      8.64 o
   8   0   2      100.43       93.94     11.36 o
   9   0   2        7.95       15.24     14.22 o
   1   1   2      174.60      191.61      3.04 o
   2   1   2    11597.17    11105.92    133.00 o
   3   1   2      615.25      630.68      8.33 o
   4   1   2      821.00      706.62     10.74 o
   5   1   2      140.71      149.78      6.76 o
   6   1   2      607.88      642.07     14.41 o
   7   1   2       29.76       33.28      5.37 o
   8   1   2       25.69       27.12     10.48 o
   9   1   2       20.69       31.83      7.41 o
   0   2   2    15340.42    12927.51    152.08 o
   1   2   2      306.16      297.79      5.11 o
   2   2   2    47053.55    43656.64   1015.75 o
   3   2   2     1298.07     1275.14     13.81 o
   4   2   2      660.49      731.07      9.71 o
   5   2   2      891.41      904.31     14.95 o
   6   2   2      311.11      310.16      9.55 o
   7   2   2       12.39        6.91      7.39 o
   8   2   2       12.60       11.69      6.92 o
   9   2   2       37.52       37.43     11.70 o
   1   3   2      106.66       78.80      3.18 o
   2   3   2     6020.99     6212.59     54.10 o
   3   3   2       19.01       20.62      2.65 o
   4   3   2     1731.17     1703.05     20.21 o
   5   3   2       16.22       16.27      3.73 o
   6   3   2      253.14      239.36      6.92 o
   7   3   2      227.71      212.34     12.62 o
   8   3   2       90.70       77.96      7.44 o
   9   3   2       52.73       37.00      9.75 o
   0   4   2        4.65       17.85      3.50 o
   1   4   2      343.95      305.10      4.66 o
   2   4   2     1332.94     1241.75     13.08 o
   3   4   2        3.00        0.86      2.38 o
   4   4   2     1038.74     1051.19     12.68 o
   5   4   2       16.32       13.49      2.26 o
   6   4   2     1910.91     2016.94     33.44 o
   7   4   2        1.32       -4.28      9.50 o
   8   4   2        6.24       26.01     17.02 o
   9   4   2       47.80       37.94     14.24 o
   1   5   2       47.67       51.48      2.56 o
   2   5   2       50.33       66.56      3.04 o
   3   5   2        3.46       10.10      2.23 o
   4   5   2      943.28      978.10     12.05 o
   5   5   2        6.63        2.76      2.48 o
   6   5   2      947.50      928.60     19.18 o
   7   5   2       54.18       47.64      6.63 o
   8   5   2      165.25      172.37     21.68 o
   9   5   2       58.45       62.61     15.35 o
   0   6   2      129.25      155.21      5.73 o
   1   6   2       12.23       12.31      2.14 o
   2   6   2      137.64      129.94      5.23 o
   3   6   2      662.32      610.29      8.43 o
   4   6   2      161.74      177.34      4.40 o
   5   6   2        0.00       -3.66      2.44 o
   6   6   2      727.22      642.95     14.28 o
   7   6   2        8.84       14.13      5.44 o
   8   6   2      115.85      159.96     23.36 o
   9   6   2        2.14       19.31     11.41 o
   1   7   2       31.06       35.69      4.35 o
   2   7   2        1.07       -1.25      2.39 o
   3   7   2      691.27      650.28      9.06 o
   4   7   2      477.76      446.42      8.95 o
   5   7   2       18.99       23.67      3.26 o
   6   7   2       71.26       64.11      5.48 o
   7   7   2        3.22        8.04     11.90 o
   8   7   2       20.62       10.04     10.55 o
   0   8   2      100.92       96.37      5.36 o
   1   8   2      128.76      172.96      5.02 o
   2   8   2       56.74       50.92      4.72 o
   3   8   2       49.67       54.94      3.56 o
   4   8   2        3.87        8.29      3.01 o
   5   8   2      130.12      130.01      6.68 o
   6   8   2       98.24       93.41      8.47 o
   7   8   2        1.19       -0.80     17.91 o
   8   8   2      189.49      177.47     21.15 o
   1   9   2     1110.25     1069.67     17.10 o
   2   9   2      142.75      143.29      6.70 o
   3   9   2       67.30       58.95      4.12 o
   4   9   2      184.34      177.55      5.36 o
   5   9   2       47.91       46.93      3.94 o
   6   9   2       28.21       20.26      9.30 o
   7   9   2       34.75       31.17     22.68 o
   8   9   2        4.06       20.58     18.38 o
   0  10   2       18.87       16.12      4.38 o
   1  10   2       45.25       39.26      4.37 o
   2  10   2      331.00      349.17     11.13 o
   3  10   2      108.35      111.01      8.79 o
   4  10   2       91.76       84.39      6.01 o
   5  10   2       10.43        4.14      4.78 o
   6  10   2        3.10      -11.33      7.55 o
   7  10   2        3.75       16.05     16.74 o
   8  10   2        0.12        2.34     12.75 o
   1  11   2       37.86       35.93      4.88 o
   2  11   2      112.46       98.07      6.47 o
   3  11   2      682.77      677.52     13.73 o
   4  11   2        0.02        6.76      4.38 o
   5  11   2      122.48      138.92      8.34 o
   6  11   2        1.14       -3.12      4.74 o
   7  11   2        7.13      -17.01     11.34 o
   0  12   2      387.98      358.46     28.16 o
   1  12   2        2.36        0.36      6.28 o
   2  12   2      147.13      136.36      9.12 o
   3  12   2       65.59       49.31      5.55 o
   4  12   2       88.82       82.57     12.01 o
   5  12   2        9.13       24.59      9.45 o
   6  12   2        3.40        7.95     13.48 o
   7  12   2        0.33       23.42     23.35 o
   1  13   2      973.27     1009.81     23.69 o
   2  13   2      153.59      133.43      9.61 o
   3  13   2       39.81       26.66      7.91 o
   4  13   2       29.80       20.71      7.59 o
   5  13   2       66.29       59.87      8.51 o
   6  13   2        3.00        2.33      9.67 o
   0  14   2       83.47      108.91     14.32 o
   1  14   2      243.24      249.31     14.85 o
   2  14   2        0.01        4.23      7.57 o
   3  14   2       74.81       77.96     14.57 o
   4  14   2       11.38       52.44     10.63 o
   5  14   2       21.39       17.56      7.15 o
   6  14   2        6.44       21.07     11.75 o
   1  15   2       25.01       36.34     12.85 o
   2  15   2       49.54       51.18     13.53 o
   3  15   2       68.26       77.68      9.77 o
   4  15   2       87.11       80.92     14.55 o
   5  15   2       59.18       85.31     12.80 o
   0  16   2       72.28       77.10     15.41 o
   1  16   2       20.15       20.78     12.31 o
   2  16   2        3.08        1.56      9.43 o
   3  16   2       61.23       40.48     15.13 o
   4  16   2       50.63       50.71     10.96 o
   1  17   2        0.20        4.60      8.82 o
   2  17   2       62.27       67.60     16.27 o
   3  17   2       28.66       37.19     10.40 o
   0  18   2        2.71       40.96     13.56 o
   1  18   2       25.78        0.99     10.36 o
   1   1   3      238.08      210.62      4.84 o
   2   1   3     6229.10     6063.16     56.72 o
   3   1   3      826.19      796.36      8.99 o
   4   1   3      246.47      254.35      6.02 o
   5   1   3      854.77      899.25     16.89 o
   6   1   3       12.66       10.08      6.15 o
   7   1   3      149.83      165.30      8.54 o
   8   1   3        8.37        4.31      6.73 o
   9   1   3       32.30       -3.09      7.64 o
   0   2   3    12109.28    10348.23    129.69 o
   1   2   3     6497.23     6207.87     57.80 o
   2   2   3        0.84        4.31      2.44 o
   3   2   3      283.66      280.97      4.79 o
   4   2   3      129.49      126.85      4.46 o
   5   2   3      115.54      130.30      5.03 o
   6   2   3      933.70      983.09     18.75 o
   7   2   3        1.44       13.77      7.84 o
   8   2   3        7.49        7.68      5.96 o
   9   2   3       17.74       29.66     10.11 o
   1   3   3        1.61        1.92      2.06 o
   2   3   3      281.48      240.63      4.88 o
   3   3   3      345.70      328.36      6.18 o
   4   3   3     1831.71     1893.77     19.84 o
   5   3   3      117.78      122.93      4.09 o
   6   3   3        6.96        4.66      4.25 o
   7   3   3        1.67       -7.56      5.04 o
   8   3   3       76.47       71.40      6.45 o
   9   3   3        1.53      -10.55     14.26 o
   0   4   3     9285.40     8950.52    106.09 o
   1   4   3     2987.75     2887.13     25.87 o
   2   4   3      721.05      732.32      9.17 o
   3   4   3        0.00        3.54      2.18 o
   4   4   3     3918.99     4186.95     43.12 o
   5   4   3       44.26       46.81      3.24 o
   6   4   3      529.33      567.18     19.66 o
   7   4   3        4.20       19.02      5.92 o
   8   4   3       20.42       25.45      9.96 o
   9   4   3        2.75        2.91     12.77 o
   1   5   3     1514.52     1513.84     15.88 o
   2   5   3      296.38      283.91      6.17 o
   3   5   3       28.84       33.28      3.14 o
   4   5   3        2.34        7.75      2.27 o
   5   5   3      205.26      199.87      6.79 o
   6   5   3       62.53       56.30      7.74 o
   7   5   3       55.16       51.58      6.40 o
   8   5   3       66.77       60.27      9.38 o
   9   5   3       18.12       13.47     14.16 o
   0   6   3     6078.28     6418.12     78.59 o
   1   6   3       73.39      104.48      3.23 o
   2   6   3      817.81      847.52     10.68 o
   3   6   3       31.63       31.66      3.54 o
   4   6   3       15.27        7.36      2.35 o
   5   6   3       38.86       35.32      5.18 o
   6   6   3      160.20      141.73      4.66 o
   7   6   3       23.59       15.45     11.28 o
   8   6   3      116.07      117.15     11.52 o
   9   6   3        0.09        3.55     14.13 o
   1   7   3      353.79      367.33     10.14 o
   2   7   3     2048.17     2284.84     23.79 o
   3   7   3      500.76      463.96      7.21 o
   4   7   3       89.26       91.66      4.81 o
   5   7   3        0.47        6.21      5.00 o
   6   7   3      852.49      836.94     24.31 o
   7   7   3      305.00      323.22     19.77 o
   8   7   3       45.80       17.95     20.52 o
   0   8   3     1197.20     1248.15     20.67 o
   1   8   3      388.19      405.67      6.66 o
   2   8   3        0.53        1.75      3.10 o
   3   8   3       27.61       34.59      3.71 o
   4   8   3        0.01       -3.91      3.15 o
   5   8   3        0.08       12.25      2.78 o
   6   8   3      145.45      134.16      8.52 o
   7   8   3      114.11      142.51     16.09 o
   8   8   3        1.90      -15.58     14.54 o
   1   9   3       22.60       28.40      3.46 o
   2   9   3        4.97        7.41      2.69 o
   3   9   3      502.06      441.64      8.11 o
   4   9   3      765.15      762.14     16.53 o
   5   9   3       92.19       96.45      8.36 o
   6   9   3        7.53        5.32      7.56 o
   7   9   3        6.70       35.33     14.89 o
   8   9   3        1.90      -13.76     14.28 o
   0  10   3       30.80       43.33      6.22 o
   1  10   3       35.35       35.80      3.70 o
   2  10   3       35.79       29.68      4.69 o
   3  10   3       93.99       85.71      6.37 o
   4  10   3       99.42       91.39      5.85 o
   5  10   3      121.48      106.42      7.75 o
   6  10   3       97.07       84.61     14.90 o
   7  10   3        2.51        8.25     10.90 o
   1  11   3      182.64      184.86      8.99 o
   2  11   3       63.37       83.89      9.39 o
   3  11   3      124.82      114.83      6.28 o
   4  11   3       87.34       88.43      9.17 o
   5  11   3       44.52       29.95      6.10 o
   6  11   3        4.05       31.52     10.63 o
   7  11   3        8.37       13.79     22.01 o
   0  12   3     1425.18     1560.30     37.54 o
   1  12   3      349.46      339.94     10.21 o
   2  12   3        0.27        0.03      5.66 o
   3  12   3       28.29       22.07      6.19 o
   4  12   3       57.65       55.75      7.86 o
   5  12   3        8.85       -4.51      8.27 o
   6  12   3        1.06       -6.66     10.74 o
   7  12   3        0.35       -7.29     13.92 o
   1  13   3      595.07      589.98     29.28 o
   2  13   3        2.02       16.23      6.73 o
   3  13   3        3.38        2.73     10.73 o
   4  13   3       17.88       17.01      7.90 o
   5  13   3        8.76        1.27      5.17 o
   6  13   3       22.48       57.97     13.87 o
   0  14   3       65.08       66.15     10.50 o
   1  14   3      328.00      337.55     22.39 o
   2  14   3      143.22      140.07     15.16 o
   3  14   3       90.69       92.01      9.49 o
   4  14   3       23.80       17.47      9.56 o
   5  14   3        5.25        1.92      8.04 o
   6  14   3        4.86      -10.53     18.12 o
   1  15   3       69.51       90.45     16.06 o
   2  15   3       24.61       27.38     12.95 o
   3  15   3      580.32      605.98     20.29 o
   4  15   3        3.90        1.70     10.93 o
   5  15   3        0.05       -6.44     12.15 o
   0  16   3      175.01      184.14     31.70 o
   1  16   3       38.37       28.10      8.71 o
   2  16   3      121.70      102.00     11.18 o
   3  16   3       67.18       56.41     17.40 o
   4  16   3        3.22       -0.22     14.25 o
   1  17   3       64.24      109.60     10.62 o
   2  17   3        0.83        2.46      9.58 o
   3  17   3        9.38        2.85      9.86 o
   0  18   3        6.27        3.46     15.03 o
   1  18   3        5.29        3.04      9.20 o
   1   0   4    11693.22    10384.97    291.12 o
   2   0   4     7268.81     7520.96    112.22 o
   3   0   4     3004.80     2987.13     43.52 o
   4   0   4     3955.09     4307.73     62.63 o
   5   0   4        0.01        4.22      4.89 o
   6   0   4       51.85       61.63      7.35 o
   7   0   4      294.71      286.48     16.49 o
   8   0   4       83.31       75.14     18.17 o
   9   0   4       29.73       34.16     13.87 o
   1   1   4      368.67      281.64      4.94 o
   2   1   4     1186.54     1116.30     13.44 o
   3   1   4     1348.06     1522.45     17.15 o
   4   1   4       13.33       12.73      1.76 o
   5   1   4      390.38      453.60     11.14 o
   6   1   4       66.97       59.43      5.93 o
   7   1   4        1.45       -4.17      5.04 o
   8   1   4       87.55       78.13      8.21 o
   9   1   4       44.99       31.65     10.07 o
   0   2   4    32040.87    26566.74    614.99 o
   1   2   4        0.75       10.16      2.13 o
   2   2   4      290.21      249.77      5.00 o
   3   2   4       88.14       86.76      4.17 o
   4   2   4       28.72       17.85      1.52 o
   5   2   4       25.19       18.38      3.15 o
   6   2   4        4.51       14.44      5.89 o
   7   2   4      242.42      232.07     13.35 o
   8   2   4       19.55        9.35      6.26 o
   9   2   4        2.70       -3.13      7.57 o
   1   3   4      774.28      768.26      8.53 o
   2   3   4       81.73       75.95      3.77 o
   3   3   4      906.40      887.79     11.61 o
   4   3   4     3615.23     3703.09     37.03 o
   5   3   4        3.58       13.74      3.40 o
   6   3   4       14.84       18.83      4.33 o
   7   3   4       24.42       14.99      7.88 o
   8   3   4        2.81        9.70      9.70 o
   9   3   4        1.54      -11.70      8.98 o
   0   4   4      239.25      192.18      7.32 o
   1   4   4       24.39       34.55      2.65 o
   2   4   4      228.90      248.94      4.10 o
   3   4   4      973.15     1033.21     12.51 o
   4   4   4      280.72      256.38      6.76 o
   5   4   4      110.91      121.86      3.56 o
   6   4   4       20.44       20.41      3.43 o
   7   4   4        0.00       -3.59      5.92 o
   8   4   4       88.53       66.06     10.70 o
   9   4   4        0.00      -18.85     12.56 o
   1   5   4      230.19      240.10      4.06 o
   2   5   4        2.36        4.54      2.11 o
   3   5   4      996.47     1158.91     13.52 o
   4   5   4     1634.86     1715.12     20.34 o
   5   5   4        9.12        9.11      2.58 o
   6   5   4      321.84      315.94      9.44 o
   7   5   4       31.23       37.90      6.87 o
   8   5   4        8.96        2.68      7.22 o
   9   5   4       48.75       50.09     13.71 o
   0   6   4       68.02       87.45      4.12 o
   1   6   4       10.73       12.25      3.71 o
   2   6   4     3473.15     3741.90     35.90 o
   3   6   4       15.76       17.32      3.25 o
   4   6   4      120.62      121.11      5.16 o
   5   6   4        0.43        3.98      5.53 o
   6   6   4        2.53        5.25      4.77 o
   7   6   4       66.69       73.52     11.61 o
   8   6   4      446.67      482.26     35.84 o
   9   6   4       79.06       68.67     18.03 o
   1   7   4     2051.94     2162.22     22.90 o
   2   7   4     2620.95     2945.88     29.99 o
   3   7   4       16.90       14.64      2.44 o
   4   7   4        2.23        5.33      2.40 o
   5   7   4       34.06       33.46      6.44 o
   6   7   4      135.16      128.64     13.30 o
   7   7   4        6.08       37.74     15.59 o
   8   7   4       26.78       44.61     13.31 o
   0   8   4     1355.00     1416.69     23.64 o
   1   8   4       19.24       20.27      4.75 o
   2   8   4      230.37      212.19      6.94 o
   3   8   4        2.83        7.52      2.88 o
   4   8   4       80.81       73.00      4.69 o
   5   8   4      391.56      378.29     12.55 o
   6   8   4       76.89       77.97      6.26 o
   7   8   4       51.80       72.17     12.02 o
   8   8   4      155.26      139.38     22.59 o
   1   9   4      261.67      241.09      8.07 o
   2   9   4      254.16      282.84      7.80 o
   3   9   4      112.00      101.70      5.53 o
   4   9   4      473.83      474.41     10.76 o
   5   9   4      976.92      946.55     33.88 o
   6   9   4        3.35        9.73      5.75 o
   7   9   4       89.96      100.72     19.99 o
   8   9   4       12.25       10.88     11.50 o
   0  10   4        7.82        6.00      5.24 o
   1  10   4      385.86      379.46      8.78 o
   2  10   4     2488.97     2495.14     33.33 o
   3  10   4      423.22      376.53      8.57 o
   4  10   4       88.88       78.52      8.49 o
   5  10   4      203.74      174.97     12.95 o
   6  10   4       63.81       67.11     17.58 o
   7  10   4        0.46       24.66     12.77 o
   1  11   4     1033.93     1014.87     25.35 o
   2  11   4      456.27      453.00     13.29 o
   3  11   4     1243.66     1263.30     29.86 o
   4  11   4       35.95       44.54      4.80 o
   5  11   4        0.09        4.01      6.51 o
   6  11   4      352.19      375.99     16.27 o
   7  11   4       22.59       39.63     23.85 o
   0  12   4        1.30        7.91      8.82 o
   1  12   4     1393.55     1398.28     27.75 o
   2  12   4        4.55       -0.62      3.96 o
   3  12   4      189.32      183.85      8.09 o
   4  12   4       70.94       54.50     17.42 o
   5  12   4       49.08       48.91     10.22 o
   6  12   4        2.45       -2.38     13.06 o
   7  12   4        5.41       28.36     22.44 o
   1  13   4      640.94      696.90     16.82 o
   2  13   4       81.97       91.05      7.00 o
   3  13   4      236.04      264.15     12.23 o
   4  13   4       46.82       47.90     10.25 o
   5  13   4        3.04        6.21     12.50 o
   6  13   4        5.10       14.20     18.27 o
   0  14   4      330.40      323.60     17.70 o
   1  14   4      259.37      275.55     11.37 o
   2  14   4       32.42       29.61      7.19 o
   3  14   4      134.36      176.68     15.76 o
   4  14   4        9.29       19.37      7.25 o
   5  14   4       73.11       56.16      9.82 o
   6  14   4        0.45        4.29     15.43 o
   1  15   4        9.75       14.36      7.21 o
   2  15   4        2.08      -14.66      9.77 o
   3  15   4       63.46      116.80     11.51 o
   4  15   4       56.70       63.23     10.25 o
   5  15   4      110.45       90.48     11.18 o
   0  16   4       52.00       81.53     31.94 o
   1  16   4      138.22      161.78     21.17 o
   2  16   4        2.49        1.37      9.62 o
   3  16   4       36.46       42.74     10.62 o
   4  16   4      187.45      204.71     13.40 o
   1  17   4        6.66       -4.21      8.13 o
   2  17   4        0.02       -6.46      8.74 o
   3  17   4        5.40       14.52      9.53 o
   0  18   4       16.72       15.53     14.77 o
   1  18   4        0.96        9.85     11.63 o
   1   1   5      176.88      174.86      4.30 o
   2   1   5     2273.01     2112.28     22.77 o
   3   1   5        4.31        1.70      1.68 o
   4   1   5      310.24      321.35      4.61 o
   5   1   5       40.31       49.48      3.61 o
   6   1   5        9.43       14.16      3.42 o
   7   1   5       13.76       23.21      9.11 o
   8   1   5       21.82       15.69      6.37 o
   9   1   5       86.59       84.82     14.58 o
   0   2   5    14645.71    13687.24    261.86 o
   1   2   5       13.45       29.16      4.18 o
   2   2   5        2.07       11.91      3.09 o
   3   2   5       43.89       52.79      2.16 o
   4   2   5      163.79      182.38      4.97 o
   5   2   5       74.59       75.41      3.50 o
   6   2   5      313.11      331.03      7.75 o
   7   2   5       28.53       35.28      7.02 o
   8   2   5       14.58        5.09      4.58 o
   9   2   5        7.90        7.68     14.37 o
   1   3   5       32.87       18.63      2.79 o
   2   3   5      913.58      943.24     10.97 o
   3   3   5        1.75       12.80      2.05 o
   4   3   5      144.88      141.05      3.32 o
   5   3   5      262.35      290.12      5.31 o
   6   3   5       42.50       40.20      2.84 o
   7   3   5       81.12       77.80      8.38 o
   8   3   5        7.71       10.27     10.46 o
   9   3   5       26.81        9.60     24.57 o
   0   4   5       91.22       78.07      3.86 o
   1   4   5      307.55      265.73      5.19 o
   2   4   5     1262.06     1231.66     13.91 o
   3   4   5      248.12      284.94      5.92 o
   4   4   5        4.11       11.49      2.25 o
   5   4   5       80.43       81.45      2.82 o
   6   4   5      334.49      327.36      8.63 o
   7   4   5        6.15       16.79      6.16 o
   8   4   5       39.90       35.52      8.35 o
   9   4   5       63.17       52.01     13.45 o
   1   5   5      177.85      170.02      5.11 o
   2   5   5     1111.07     1270.65     14.42 o
   3   5   5     1287.96     1426.22     16.56 o
   4   5   5      297.83      336.03      8.01 o
   5   5   5      117.39      109.40      4.50 o
   6   5   5      740.85      732.35     14.84 o
   7   5   5       36.32       30.46      5.97 o
   8   5   5      121.62      137.92     16.59 o
   9   5   5       72.60       54.06     13.69 o
   0   6   5       48.18       55.53      4.33 o
   1   6   5     1173.67     1195.47     12.94 o
   2   6   5        0.78       -0.60      3.23 o
   3   6   5      370.36      435.51     10.12 o
   4   6   5      233.47      227.31      6.18 o
   5   6   5       65.98       65.30      4.51 o
   6   6   5        3.86        7.14      3.27 o
   7   6   5       89.89      125.31     32.65 o
   8   6   5        8.27       20.22      8.09 o
   1   7   5      296.29      304.75      7.37 o
   2   7   5       95.94       70.99      3.98 o
   3   7   5       88.43       82.34      4.26 o
   4   7   5      216.24      237.50      6.65 o
   5   7   5      347.17      330.42      9.94 o
   6   7   5      324.63      317.04     16.73 o
   7   7   5      358.88      363.18     23.69 o
   8   7   5        0.59       36.41     12.81 o
   0   8   5     9963.30    11183.12    135.54 o
   1   8   5      740.51      793.85     10.85 o
   2   8   5        0.97        2.43      3.44 o
   3   8   5      198.58      175.35      5.21 o
   4   8   5      207.91      184.68      5.89 o
   5   8   5       35.04       35.99      6.75 o
   6   8   5      153.45      150.55      9.91 o
   7   8   5      228.42      267.59     19.98 o
   8   8   5       44.69       54.96     16.35 o
   1   9   5        0.08        3.97      2.89 o
   2   9   5      122.41       90.66      4.85 o
   3   9   5      867.28      845.58     15.59 o
   4   9   5     1108.26     1121.70     16.38 o
   5   9   5      365.53      332.20     36.07 o
   6   9   5       25.87       13.09      7.76 o
   7   9   5      104.87      111.77     28.93 o
   8   9   5       25.59       13.50     15.57 o
   0  10   5        0.32       -6.52      5.48 o
   1  10   5        8.44       14.56      3.24 o
   2  10   5       19.34       26.62      4.17 o
   3  10   5     1087.20     1037.83     16.63 o
   4  10   5       25.41       22.92      4.31 o
   5  10   5      156.00      168.64     11.76 o
   6  10   5        7.64       17.68     11.14 o
   7  10   5       33.04       25.31     11.44 o
   1  11   5     1375.44     1329.35     21.41 o
   2  11   5      100.53      111.73      7.92 o
   3  11   5     1081.38     1011.42     25.54 o
   4  11   5      427.59      409.51     12.93 o
   5  11   5        0.97       19.74     11.38 o
   6  11   5       14.01       14.03     11.49 o
   7  11   5       31.35       47.21     23.45 o
   0  12   5     1248.07     1212.50     44.65 o
   1  12   5       19.44       26.38      6.63 o
   2  12   5      196.09      181.21      7.33 o
   3  12   5       19.91       16.80      6.66 o
   4  12   5       28.25       24.26      7.42 o
   5  12   5       16.58       -9.95      9.81 o
   6  12   5        8.44       23.04     11.23 o
   7  12   5        2.69       25.50     19.87 o
   1  13   5     1517.95     1572.30     29.26 o
   2  13   5      169.84      160.13      8.66 o
   3  13   5      300.93      279.00     12.04 o
   4  13   5       16.73       27.32     11.29 o
   5  13   5        0.03       13.18     20.91 o
   6  13   5       36.72       38.46     13.15 o
   0  14   5      404.09      463.63     38.02 o
   1  14   5       87.70       61.75     10.58 o
   2  14   5      451.60      442.10     17.54 o
   3  14   5      100.47       76.32      9.02 o
   4  14   5        0.16       30.73      9.53 o
   5  14   5       43.86       57.45     11.67 o
   6  14   5       42.29       44.76     35.73 o
   1  15   5        4.72        4.26      6.94 o
   2  15   5       73.58       57.40      9.14 o
   3  15   5      275.40      290.60     18.45 o
   4  15   5       42.92       56.12      9.22 o
   5  15   5       74.61       35.97     25.93 o
   0  16   5        1.96       -0.31     12.32 o
   1  16   5        0.01       -6.33      8.36 o
   2  16   5       20.79       31.58     10.66 o
   3  16   5       35.75       33.34     11.82 o
   4  16   5        3.50       -4.55     17.70 o
   1  17   5       62.29       57.84     14.09 o
   2  17   5       13.25       21.22     10.29 o
   3  17   5       15.91       18.02      9.00 o
   0  18   5        7.35       -1.25     17.03 o
   1  18   5       36.52       36.16     11.56 o
   1   0   6     1078.81     1060.44     44.86 o
   2   0   6     2490.95     2350.26     38.15 o
   3   0   6      151.77      169.81      7.70 o
   4   0   6        2.89        2.94      4.52 o
   5   0   6       20.09       21.10      4.14 o
   6   0   6      236.06      235.39      7.07 o
   7   0   6       45.91       45.71     18.26 o
   8   0   6        7.31       -1.24     12.55 o
   9   0   6        0.05       -0.61     13.82 o
   1   1   6      959.72      951.33     14.29 o
   2   1   6      206.41      218.25      5.66 o
   3   1   6       21.02       12.05      2.08 o
   4   1   6       41.61       45.36      2.57 o
   5   1   6       28.87       39.62      2.61 o
   6   1   6       60.64       70.24      3.83 o
   7   1   6       63.05       68.89     10.49 o
   8   1   6        0.36        4.79     10.17 o
   9   1   6       10.23       10.14     14.23 o
   0   2   6     2709.57     2574.39     55.78 o
   1   2   6       91.95       91.49      3.56 o
   2   2   6      576.36      539.94     11.74 o
   3   2   6        0.16       -0.02      1.62 o
   4   2   6      466.17      495.92      7.58 o
   5   2   6       12.17        6.25      3.06 o
   6   2   6        1.21       -0.93      4.56 o
   7   2   6       44.25       46.47      5.86 o
   8   2   6       15.12       50.23     10.03 o
   9   2   6        0.01      -14.93      9.95 o
   1   3   6       48.45       41.53      2.75 o
   2   3   6        5.70        6.63      2.30 o
   3   3   6      311.46      269.54      6.01 o
   4   3   6      474.37      432.99      8.40 o
   5   3   6       25.69       28.68      2.54 o
   6   3   6        9.26        9.60      2.02 o
   7   3   6       21.27       21.48      5.02 o
   8   3   6        1.16        5.05      7.32 o
   9   3   6       12.56        6.77     14.55 o
   0   4   6      627.50      651.89     12.16 o
   1   4   6       30.29       33.94      2.45 o
   2   4   6       72.64       79.68      3.59 o
   3   4   6      399.55      388.08      5.55 o
   4   4   6      544.67      610.40      9.21 o
   5   4   6      546.51      593.49      8.70 o
   6   4   6       78.88       68.56      6.35 o
   7   4   6       46.48       57.48     11.62 o
   8   4   6       48.69       40.22     20.14 o
   9   4   6       11.31       13.79     16.37 o
   1   5   6       65.79       53.03      3.75 o
   2   5   6      373.32      408.16      8.26 o
   3   5   6        1.09        3.16      1.79 o
   4   5   6       99.78      115.55      3.15 o
   5   5   6      275.57      293.47     10.95 o
   6   5   6       19.32       22.03      4.54 o
   7   5   6      116.49      129.55     12.49 o
   8   5   6       62.62       77.33     13.55 o
   9   5   6       29.28        7.74     10.16 o
   0   6   6      837.70      855.12     14.99 o
   1   6   6     3365.13     3578.67     32.55 o
   2   6   6      966.36     1089.88     13.18 o
   3   6   6       33.89       42.35      2.90 o
   4   6   6        3.81        3.19      2.22 o
   5   6   6       72.71       71.02      3.56 o
   6   6   6       15.87        9.68      2.49 o
   7   6   6      279.34      271.20     19.70 o
   8   6   6      179.98      179.68     21.78 o
   1   7   6     1013.83     1157.19     12.83 o
   2   7   6      341.30      388.11      6.48 o
   3   7   6      106.36      114.36      5.72 o
   4   7   6      428.75      467.85     13.16 o
   5   7   6      126.46      113.96      4.06 o
   6   7   6        4.36       -2.54      2.94 o
   7   7   6        0.00        4.50     22.49 o
   8   7   6        2.55       16.86      9.18 o
   0   8   6      229.85      261.53      9.30 o
   1   8   6      834.09     1013.20     12.77 o
   2   8   6        4.58       -0.88      3.67 o
   3   8   6       22.22       12.96      2.89 o
   4   8   6      101.14       96.17      6.25 o
   5   8   6     1054.14     1083.20     24.56 o
   6   8   6       24.08       45.37      8.76 o
   7   8   6        1.98        9.41     10.63 o
   8   8   6        2.12       -9.30     10.92 o
   1   9   6       19.12       14.57      2.88 o
   2   9   6      230.37      247.39      6.13 o
   3   9   6      564.76      585.94     14.42 o
   4   9   6      220.24      192.37      9.83 o
   5   9   6      327.46      314.74     14.89 o
   6   9   6       26.33       31.98      7.56 o
   7   9   6        5.35       11.31     21.85 o
   8   9   6       54.54       63.30     17.19 o
   0  10   6      315.71      303.67     10.00 o
   1  10   6     1580.84     1539.32     25.08 o
   2  10   6     1079.52     1148.62     18.56 o
   3  10   6      192.93      184.79      8.17 o
   4  10   6        3.12       -0.53      3.77 o
   5  10   6      268.38      246.46     11.34 o
   6  10   6       77.94       54.03      8.66 o
   7  10   6        0.17       20.57     14.09 o
   1  11   6     1640.17     1722.43     34.18 o
   2  11   6      159.61      138.63      6.45 o
   3  11   6       18.12       14.07      6.86 o
   4  11   6      389.11      420.82     23.56 o
   5  11   6      134.72      147.47     12.73 o
   6  11   6        8.58       12.51     12.94 o
   7  11   6       13.05        5.78     23.19 o
   0  12   6     1868.78     1733.26     73.87 o
   1  12   6      440.06      420.34     15.73 o
   2  12   6      668.45      655.23     13.84 o
   3  12   6      306.67      277.09      9.25 o
   4  12   6       33.63       39.85      8.86 o
   5  12   6      109.59      130.10     12.66 o
   6  12   6       64.49       40.47     15.01 o
   7  12   6        0.00       -8.32     16.01 o
   1  13   6      184.01      190.84      9.86 o
   2  13   6      726.48      682.57     30.94 o
   3  13   6      549.94      543.15     30.74 o
   4  13   6       51.63       67.77     10.23 o
   5  13   6        2.96        1.13      8.53 o
   6  13   6       66.71       90.21     12.35 o
   0  14   6      331.44      327.87     23.32 o
   1  14   6      146.38      143.98      8.13 o
   2  14   6      291.86      311.96     22.11 o
   3  14   6       60.75       65.62     13.57 o
   4  14   6       88.91       93.63     10.54 o
   5  14   6       15.24        5.52     12.78 o
   1  15   6       95.08       78.72      8.13 o
   2  15   6       34.91       15.43     14.51 o
   3  15   6        0.10       -1.42     12.49 o
   4  15   6       92.10       90.26     12.11 o
   5  15   6      175.00      130.22     19.27 o
   0  16   6        3.97       -0.20     12.57 o
   1  16   6        1.48       10.41      7.67 o
   2  16   6        0.09        3.85     13.48 o
   3  16   6        1.20       21.22     21.93 o
   4  16   6      121.52      128.04     23.07 o
   1  17   6       21.68       26.99     13.88 o
   2  17   6        6.55       15.85     10.94 o
   3  17   6       23.56       11.30     11.55 o
   0  18   6       29.77       23.14     14.50 o
   1   1   7      460.32      391.19      7.78 o
   2   1   7      388.84      388.54      9.32 o
   3   1   7      168.11      156.08      4.81 o
   4   1   7      458.45      424.93      7.01 o
   5   1   7       21.26       20.65      2.19 o
   6   1   7        5.19        6.13      2.94 o
   7   1   7       15.45       11.91      4.41 o
   8   1   7        0.02        9.46     14.10 o
   9   1   7       58.00       62.79     21.98 o
   0   2   7      101.17      137.55      8.33 o
   1   2   7      141.05      115.23      4.27 o
   2   2   7      741.77      716.75     10.82 o
   3   2   7       79.23       98.38      3.26 o
   4   2   7      447.11      402.76      6.71 o
   5   2   7      182.49      208.67      4.42 o
   6   2   7        3.66       11.41      2.96 o
   7   2   7       23.78       28.94      8.24 o
   8   2   7       29.70       22.60      9.18 o
   9   2   7        1.17       15.40     11.62 o
   1   3   7        3.97        0.91      1.76 o
   2   3   7        0.27       -0.48      2.77 o
   3   3   7      703.75      714.39      9.68 o
   4   3   7       14.11       10.48      1.77 o
   5   3   7       20.85       25.85      2.85 o
   6   3   7       13.96       24.60      4.59 o
   7   3   7       31.39       28.09      8.02 o
   8   3   7       41.24       34.91      8.52 o
   9   3   7       24.45       35.68     13.25 o
   0   4   7      216.76      191.67      6.01 o
   1   4   7        7.85        7.03      2.49 o
   2   4   7     2822.72     2904.45     32.69 o
   3   4   7      469.45      468.34     10.29 o
   4   4   7       35.86       41.59      2.94 o
   5   4   7       10.47        4.31      2.21 o
   6   4   7       89.47       81.87      6.00 o
   7   4   7        1.38       14.91     11.60 o
   8   4   7        0.68        3.47      9.75 o
   9   4   7       53.92       29.50     14.93 o
   1   5   7      795.90      816.71     11.69 o
   2   5   7       16.68       10.79      3.62 o
   3   5   7      492.95      560.63     13.44 o
   4   5   7       14.69       15.36      2.99 o
   5   5   7       80.21       74.75      4.77 o
   6   5   7        0.04       -2.31      2.25 o
   7   5   7       25.37       16.47     12.17 o
   8   5   7       12.34       11.51     11.72 o
   9   5   7       22.50       21.97     10.79 o
   0   6   7      135.84      121.69      6.36 o
   1   6   7       37.83       64.52      4.79 o
   2   6   7     1647.56     1703.04     20.08 o
   3   6   7      225.35      263.37      5.64 o
   4   6   7       70.45       74.61      3.01 o
   5   6   7       49.59       53.69      3.16 o
   6   6   7      254.51      269.19      9.14 o
   7   6   7       27.71       19.32      8.82 o
   8   6   7       17.47       11.20     13.59 o
   1   7   7     1365.73     1530.32     16.34 o
   2   7   7      122.10      152.31      5.38 o
   3   7   7      718.99      738.43     13.69 o
   4   7   7      223.45      216.36      7.58 o
   5   7   7      115.70      134.95      9.38 o
   6   7   7      174.67      175.69     12.13 o
   7   7   7       95.58       93.31     21.35 o
   8   7   7        9.94       -1.64     19.86 o
   0   8   7      651.98      670.10     13.98 o
   1   8   7      283.60      266.10      7.08 o
   2   8   7      605.74      630.64      8.79 o
   3   8   7        3.74       -0.86      2.74 o
   4   8   7      128.64      148.58      5.09 o
   5   8   7      179.31      178.31     10.10 o
   6   8   7       29.33       18.12      8.69 o
   7   8   7        9.95       20.43     23.58 o
   8   8   7       10.05        9.06     27.72 o
   1   9   7      140.64      149.24      5.51 o
   2   9   7       22.48       25.41      2.89 o
   3   9   7     1979.52     2059.11     31.40 o
   4   9   7       59.93       57.82      4.19 o
   5   9   7        8.98        2.48      4.48 o
   6   9   7       45.81       27.55      6.79 o
   7   9   7       28.40       15.60     12.15 o
   8   9   7       39.00       70.78     23.78 o
   0  10   7       19.45       28.38      8.01 o
   1  10   7     1153.06     1209.61     22.66 o
   2  10   7      601.62      611.31     11.22 o
   3  10   7       25.67       15.06      4.57 o
   4  10   7      344.51      317.33     12.81 o
   5  10   7       41.76       37.01      7.81 o
   6  10   7       17.12       22.44      8.10 o
   7  10   7      213.24      207.52     17.22 o
   1  11   7      159.74      166.42      8.01 o
   2  11   7       79.96       76.29      4.98 o
   3  11   7       18.92       10.99      5.45 o
   4  11   7      577.19      588.49     31.15 o
   5  11   7        5.01       17.18      6.93 o
   6  11   7        8.73        4.94      7.22 o
   7  11   7       35.19       31.57     29.75 o
   0  12   7     2652.86     2756.51     61.33 o
   1  12   7      135.70      142.33     11.63 o
   2  12   7       75.53       82.26      7.58 o
   3  12   7      206.98      202.05     15.17 o
   4  12   7        0.00        6.23      8.30 o
   5  12   7       18.26       15.08     10.27 o
   6  12   7        8.63        8.14      9.09 o
   7  12   7       28.46        6.76     11.29 o
   1  13   7       14.48       15.93      5.86 o
   2  13   7      242.04      244.13     13.12 o
   3  13   7       32.95       20.92     10.21 o
   4  13   7       73.12       77.70     11.98 o
   5  13   7       51.45       45.74     17.94 o
   6  13   7        3.30       22.31     11.69 o
   0  14   7      465.40      455.12     23.73 o
   1  14   7       58.88       57.05      8.48 o
   2  14   7      144.40      153.10     14.67 o
   3  14   7        0.32        0.98      8.15 o
   4  14   7       70.44       59.75     15.56 o
   5  14   7        0.00        6.98     11.46 o
   1  15   7       61.41       62.29     13.06 o
   2  15   7       87.30       77.04     15.40 o
   3  15   7        6.02       10.79     10.61 o
   4  15   7       34.53       13.63     11.26 o
   5  15   7        0.38       16.91     26.43 o
   0  16   7       40.93       64.89     32.77 o
   1  16   7        1.49       -5.18      8.53 o
   2  16   7      119.97      115.78     19.37 o
   3  16   7        7.07       13.07     11.02 o
   4  16   7        1.98       14.65     12.00 o
   1  17   7       26.00       25.54     12.73 o
   2  17   7        0.73       18.99     12.46 o
   3  17   7       58.25       29.04     10.80 o
   0   0   8     4565.84     3939.35    138.69 o
   1   0   8      300.94      256.33     18.09 o
   2   0   8     4143.04     4281.05     75.82 o
   3   0   8      371.34      379.31     10.39 o
   4   0   8       92.91       66.34      5.75 o
   5   0   8      277.13      274.55     12.48 o
   6   0   8      365.39      348.88     14.09 o
   7   0   8      239.39      238.74     14.43 o
   8   0   8      176.39      210.30     26.96 o
   9   0   8       10.44       21.77     14.21 o
   1   1   8      788.19      723.33     13.07 o
   2   1   8      162.64      135.84      4.04 o
   3   1   8      115.06      125.72      3.15 o
   4   1   8     1016.68     1114.24     15.28 o
   5   1   8      289.19      278.33      5.58 o
   6   1   8       83.84       84.87      4.42 o
   7   1   8       14.13       11.81      7.69 o
   8   1   8       11.23        0.07      8.87 o
   9   1   8        0.61       -3.75     11.29 o
   0   2   8    14063.14    13073.31    307.51 o
   1   2   8     3453.23     3216.14     45.36 o
   2   2   8      613.15      633.51     12.34 o
   3   2   8       44.62       39.64      2.58 o
   4   2   8     1202.14     1158.44     14.02 o
   5   2   8      336.66      334.73      6.36 o
   6   2   8        3.95        8.57      4.79 o
   7   2   8       93.04       87.28      6.59 o
   8   2   8       10.41       13.51     19.73 o
   9   2   8        5.88       -5.12     11.91 o
   1   3   8     1558.69     1591.70     19.49 o
   2   3   8        6.67       -0.16      2.65 o
   3   3   8      132.14      123.42      3.81 o
   4   3   8      278.70      255.51      6.18 o
   5   3   8       68.49       72.44      3.33 o
   6   3   8       20.92       23.79      2.69 o
   7   3   8       14.74       15.07      9.07 o
   8   3   8        2.83       12.93      9.83 o
   9   3   8        0.29       -5.17     10.05 o
   0   4   8    11997.57    12385.82    183.19 o
   1   4   8     2937.47     2984.56     32.19 o
   2   4   8      727.74      737.09     11.35 o
   3   4   8       43.60       67.88      3.69 o
   4   4   8      988.56     1005.16     14.68 o
   5   4   8      262.49      261.04      5.87 o
   6   4   8        6.59        5.33      2.68 o
   7   4   8       20.49       19.93     10.11 o
   8   4   8        5.44       21.80     15.08 o
   9   4   8       14.78        5.81      9.21 o
   1   5   8     1841.24     1956.79     21.35 o
   2   5   8        0.90        0.13      1.99 o
   3   5   8      460.73      447.83      7.79 o
   4   5   8        8.48       21.06      3.24 o
   5   5   8       17.43       20.46      2.76 o
   6   5   8       33.07       32.10      3.19 o
   7   5   8       21.41       17.02     12.12 o
   8   5   8        7.41        9.98     10.34 o
   9   5   8        0.13       25.74     17.60 o
   0   6   8       37.90       41.50      5.01 o
   1   6   8     1513.76     1661.95     20.35 o
   2   6   8      433.58      420.55      7.36 o
   3   6   8      458.81      507.07     12.80 o
   4   6   8        5.29        8.19      3.87 o
   5   6   8       14.57       17.62      4.33 o
   6   6   8       77.32       67.15      5.48 o
   7   6   8       21.02       19.94      7.98 o
   8   6   8       13.39        5.99      9.16 o
   1   7   8        2.05       -0.36      2.28 o
   2   7   8      735.23      697.96      9.75 o
   3   7   8      599.22      612.34     10.01 o
   4   7   8        1.80       -1.04      3.77 o
   5   7   8        4.56        3.69      4.14 o
   6   7   8       36.06       26.34      5.94 o
   7   7   8        8.81       16.45     14.69 o
   8   7   8       26.45       21.85     12.42 o
   0   8   8       41.52       29.65      3.89 o
   1   8   8     1024.76     1058.65     12.85 o
   2   8   8       45.58       48.04      3.21 o
   3   8   8        0.01       12.91      4.62 o
   4   8   8       72.19       83.04      4.12 o
   5   8   8        1.87        2.88      3.73 o
   6   8   8       67.02       63.22     11.97 o
   7   8   8       28.69        6.56     13.81 o
   8   8   8        4.83       -3.89     13.51 o
   1   9   8       12.81       14.58      3.14 o
   2   9   8      214.60      240.68      7.51 o
   3   9   8      557.71      605.41     14.21 o
   4   9   8      203.49      197.41      7.83 o
   5   9   8      651.15      598.55     32.68 o
   6   9   8      184.28      190.39     10.75 o
   7   9   8        8.05       31.71     12.68 o
   8   9   8        9.59      -24.78     16.52 o
   0  10   8      825.62      753.08     19.10 o
   1  10   8       53.73       34.21      4.32 o
   2  10   8      532.14      518.39     14.60 o
   3  10   8       40.81       31.73      7.33 o
   4  10   8       91.30       76.59     10.44 o
   5  10   8       70.94       73.76      7.60 o
   6  10   8       10.97       15.48      9.43 o
   7  10   8       12.79      -18.63     17.74 o
   1  11   8       11.42       19.45      4.98 o
   2  11   8     1056.87     1094.87     19.46 o
   3  11   8        9.33       20.25      4.78 o
   4  11   8      200.52      204.03     11.26 o
   5  11   8      681.14      674.20     21.28 o
   6  11   8       17.83       43.64      9.35 o
   7  11   8        1.60       -5.85     12.19 o
   0  12   8       55.80       45.26      7.00 o
   1  12   8      753.85      714.30     13.47 o
   2  12   8        7.68        9.68      4.13 o
   3  12   8       13.03       19.26      6.74 o
   4  12   8        4.30       10.92      8.33 o
   5  12   8        7.86        4.06     10.43 o
   6  12   8       25.97       25.28     12.22 o
   1  13   8      542.59      554.00     20.21 o
   2  13   8       94.10       84.20     13.08 o
   3  13   8        3.04       26.53      7.83 o
   4  13   8       15.97       21.04     12.90 o
   5  13   8        1.04       16.01      8.29 o
   6  13   8       31.86        9.42     26.04 o
   0  14   8      244.49      232.10     15.44 o
   1  14   8      267.01      276.10     12.37 o
   2  14   8       13.83       16.22      7.84 o
   3  14   8      100.62      113.21     13.06 o
   4  14   8        0.18       10.82     15.73 o
   5  14   8        0.02      -15.55     16.44 o
   1  15   8       71.11       70.67      8.13 o
   2  15   8       14.43       13.64     10.76 o
   3  15   8      262.28      311.89     35.28 o
   4  15   8       25.07       15.75     11.92 o
   5  15   8       16.59       30.48     28.13 o
   0  16   8       23.30       24.07     11.79 o
   1  16   8       56.60       55.04     10.24 o
   2  16   8       31.58       41.61     11.45 o
   3  16   8       10.22       27.10     22.51 o
   4  16   8       92.92       97.90     22.88 o
   1  17   8       17.44       20.45     11.10 o
   2  17   8        3.56        7.33     10.20 o
   1   1   9       56.78       38.00      3.88 o
   2   1   9      183.17      158.31      6.02 o
   3   1   9       38.67       30.55      3.11 o
   4   1   9        5.02       12.76      2.75 o
   5   1   9      362.62      363.48      5.94 o
   6   1   9      306.81      317.57      7.16 o
   7   1   9       56.00       53.97      8.38 o
   8   1   9        3.17        6.66      7.41 o
   9   1   9       60.85       78.89     14.42 o
   0   2   9     1119.63      945.80     27.69 o
   1   2   9      285.18      271.52      7.69 o
   2   2   9     2563.13     2582.34     33.06 o
   3   2   9     1086.41     1063.75     18.44 o
   4   2   9      135.63      147.07      5.52 o
   5   2   9      188.42      193.54      4.32 o
   6   2   9        0.48       -4.71      3.14 o
   7   2   9       58.25       63.49      6.28 o
   8   2   9      167.15      154.82     12.58 o
   9   2   9       12.36       26.97     11.28 o
   1   3   9        8.06        7.38      2.34 o
   2   3   9      130.33      160.87      4.46 o
   3   3   9     2988.37     3129.86     33.55 o
   4   3   9      995.88     1057.79     14.12 o
   5   3   9      177.37      166.17      4.94 o
   6   3   9        7.16       11.24      2.78 o
   7   3   9       37.77       39.67      7.41 o
   8   3   9        0.24      -13.51      9.01 o
   9   3   9       11.18       16.10     14.81 o
   0   4   9     1368.61     1323.37     46.81 o
   1   4   9     3088.71     3281.44     34.60 o
   2   4   9     2414.17     2478.20     28.39 o
   3   4   9      567.51      633.75     10.39 o
   4   4   9      172.92      190.09      5.51 o
   5   4   9       47.19       56.87      4.58 o
   6   4   9       43.06       39.72      4.04 o
   7   4   9       64.32       74.20      6.97 o
   8   4   9        0.53       -0.28      8.36 o
   9   4   9       11.44       11.40     12.45 o
   1   5   9     1375.36     1367.39     15.50 o
   2   5   9       20.65       15.49      3.35 o
   3   5   9       42.04       36.92      3.55 o
   4   5   9      727.75      730.19     11.33 o
   5   5   9       11.49       13.21      3.35 o
   6   5   9        4.27       -0.31      4.10 o
   7   5   9        7.54       -5.13     13.05 o
   8   5   9        9.46       25.10      9.52 o
   0   6   9    14702.57    16060.31    218.26 o
   1   6   9     1195.50     1170.31     15.56 o
   2   6   9      100.23       95.83      3.26 o
   3   6   9       25.26       26.05      3.23 o
   4   6   9        1.17        9.88      5.97 o
   5   6   9      141.19      132.85      5.10 o
   6   6   9       39.20       38.86      4.34 o
   7   6   9       46.97       67.95     10.59 o
   8   6   9       18.37       23.48      9.93 o
   1   7   9      723.27      802.97     10.56 o
   2   7   9        3.64        8.38      2.43 o
   3   7   9       10.83       10.14      3.11 o
   4   7   9       86.89       82.90      8.04 o
   5   7   9       30.92       16.87      4.73 o
   6   7   9        0.87        3.46      8.67 o
   7   7   9      154.63      150.83     20.62 o
   8   7   9        1.69       12.99     12.71 o
   0   8   9        8.54        7.75      5.20 o
   1   8   9      266.06      282.71      6.41 o
   2   8   9      148.28      131.85      4.33 o
   3   8   9      541.96      532.23      9.82 o
   4   8   9     1590.61     1675.61     28.74 o
   5   8   9       54.70       51.66      5.61 o
   6   8   9      191.02      226.44     10.77 o
   7   8   9      189.41      239.99     23.67 o
   8   8   9       16.37       59.24     14.12 o
   1   9   9       90.84       89.71      3.53 o
   2   9   9      115.06      119.59      4.64 o
   3   9   9       52.29       35.23      4.88 o
   4   9   9       98.08       92.75      5.15 o
   5   9   9      235.97      263.78     18.07 o
   6   9   9      227.45      225.92     11.12 o
   7   9   9      169.47      164.71     17.80 o
   8   9   9       17.51       69.59     61.53 o
   0  10   9     1191.61     1219.28     30.39 o
   1  10   9        6.49        2.42      8.62 o
   2  10   9      209.77      181.97     12.95 o
   3  10   9     1086.74     1101.64     22.33 o
   4  10   9       61.33       63.21     10.45 o
   5  10   9       12.65       19.88     10.07 o
   6  10   9      209.72      219.44     12.02 o
   7  10   9      105.17       94.88     16.14 o
   1  11   9       11.31       16.95      5.21 o
   2  11   9      472.74      440.04     15.18 o
   3  11   9      663.62      602.62     16.29 o
   4  11   9      195.59      225.07     19.19 o
   5  11   9       48.97       56.88     10.16 o
   6  11   9      130.95      124.78     11.50 o
   7  11   9       10.11       23.71     15.76 o
   0  12   9       15.68        5.98      6.44 o
   1  12   9      345.83      371.32     11.41 o
   2  12   9       19.16        7.75      4.58 o
   3  12   9      303.13      231.97     13.81 o
   4  12   9       71.27       81.67     14.72 o
   5  12   9        4.96        9.40      8.42 o
   6  12   9        0.81       -3.70     12.54 o
   1  13   9      817.25      809.81     26.61 o
   2  13   9       32.33       47.22     12.06 o
   3  13   9        4.36       -2.94      8.18 o
   4  13   9       61.33       69.54      9.30 o
   5  13   9       28.69       37.02      9.35 o
   6  13   9        2.62       -7.96     11.37 o
   0  14   9      145.01      173.55     32.35 o
   1  14   9        0.20        0.05      9.00 o
   2  14   9        0.05        0.84      6.97 o
   3  14   9       29.11       22.07     11.91 o
   4  14   9       41.41       24.41     11.42 o
   5  14   9       59.06       46.73     18.10 o
   1  15   9      218.26      207.44     12.17 o
   2  15   9        0.96       -4.70      9.40 o
   3  15   9      129.56      116.12     15.59 o
   4  15   9        4.84       18.80     12.13 o
   5  15   9       11.50       32.92     29.90 o
   0  16   9        1.15       20.27     10.63 o
   1  16   9       17.88       19.95      7.93 o
   2  16   9       33.98       46.32     12.87 o
   3  16   9      105.87       92.50     14.67 o
   4  16   9        4.56      -28.41     19.43 o
   1  17   9        0.18      -14.64     12.42 o
   2  17   9        7.42       11.84     20.94 o
   2   0  10     5231.50     4889.48    112.39 o
   3   0  10      873.29      907.14     19.10 o
   4   0  10      970.72      936.64     17.97 o
   5   0  10        0.81        5.07      3.12 o
   6   0  10      403.63      391.24      7.53 o
   7   0  10      545.57      616.02     45.56 o
   8   0  10       80.68       29.43     25.33 o
   9   0  10        1.87       -8.14     15.41 o
   1   1  10      484.06      539.90     14.87 o
   2   1  10      731.89      757.75     13.66 o
   3   1  10      542.16      567.62     12.96 o
   4   1  10       49.68       36.38      2.69 o
   5   1  10        0.00        1.59      2.26 o
   6   1  10      287.49      313.87      9.77 o
   7   1  10       28.41       24.45      6.61 o
   8   1  10        8.24        6.83      7.89 o
   9   1  10        0.07       -5.50     11.02 o
   0   2  10     1813.77     1469.29     40.44 o
   1   2  10     1243.90     1309.96     22.86 o
   2   2  10        3.19       -1.50      3.30 o
   3   2  10      232.83      237.22      6.29 o
   4   2  10     2052.57     2316.22     27.82 o
   5   2  10      175.71      191.10      4.57 o
   6   2  10      274.19      266.41      8.35 o
   7   2  10      101.11       99.72      8.44 o
   8   2  10       54.59       74.81     11.88 o
   9   2  10       26.75       13.91     10.79 o
   1   3  10      474.70      492.38      9.07 o
   2   3  10      522.57      525.45      9.08 o
   3   3  10      962.47     1001.92     16.20 o
   4   3  10        2.92        4.06      2.55 o
   5   3  10      147.03      156.32      5.57 o
   6   3  10       20.30       19.07      4.28 o
   7   3  10        6.14        8.93      5.44 o
   8   3  10        5.55       17.74     10.06 o
   9   3  10        9.50       -4.53     12.54 o
   0   4  10     3283.02     3090.64     57.28 o
   1   4  10      328.43      290.66      8.55 o
   2   4  10     4725.30     5137.59     54.43 o
   3   4  10       93.31       91.34      3.69 o
   4   4  10       30.10       21.43      2.76 o
   5   4  10      146.28      143.11      6.35 o
   6   4  10      137.63      129.09      4.24 o
   7   4  10       16.99        9.41      9.13 o
   8   4  10       22.27       23.52      7.69 o
   9   4  10       25.28       12.80     16.78 o
   1   5  10     2177.20     2415.24     32.14 o
   2   5  10     4148.41     4400.15     45.42 o
   3   5  10        0.26        3.74      3.80 o
   4   5  10      288.37      242.29      5.65 o
   5   5  10       46.74       51.98      5.63 o
   6   5  10       21.05       19.77      3.52 o
   7   5  10        0.69       -3.29      5.83 o
   8   5  10       48.52       60.07     17.01 o
   0   6  10     1623.82     1921.84     32.28 o
   1   6  10       68.91       62.80      3.52 o
   2   6  10     3528.29     3663.13     42.47 o
   3   6  10       82.51       73.69      3.84 o
   4   6  10       91.92       86.94      8.49 o
   5   6  10      142.48      140.86      6.41 o
   6   6  10      103.68       96.85      8.81 o
   7   6  10       74.35       83.17     11.32 o
   8   6  10       45.91       53.68     11.33 o
   1   7  10      338.93      355.00      6.56 o
   2   7  10     2452.08     2669.77     30.17 o
   3   7  10      204.04      195.20      9.69 o
   4   7  10      182.34      162.82      8.17 o
   5   7  10        8.88        6.75      4.46 o
   6   7  10        7.92       13.36     13.13 o
   7   7  10       30.08       30.17     18.99 o
   8   7  10       75.47       65.98     14.95 o
   0   8  10       16.80       12.84      4.48 o
   1   8  10        0.12       -4.01      2.67 o
   2   8  10        8.61       19.82      3.83 o
   3   8  10       58.45       63.50      4.48 o
   4   8  10       31.08       28.27      7.72 o
   5   8  10      161.19      154.39      8.61 o
   6   8  10      305.94      334.75     18.92 o
   7   8  10       90.03      124.61     47.97 o
   8   8  10       70.87       73.77     15.26 o
   1   9  10       45.69       46.42      3.91 o
   2   9  10      300.23      289.44     10.25 o
   3   9  10      235.34      226.16      9.38 o
   4   9  10      831.14      850.44     36.00 o
   5   9  10      403.58      359.66     12.46 o
   6   9  10        0.02       -5.98      7.52 o
   7   9  10        0.34       -4.09     21.87 o
   0  10  10       40.89       38.95      7.87 o
   1  10  10       76.96       93.79      5.38 o
   2  10  10      680.83      735.29     14.45 o
   3  10  10       20.07       14.79      4.62 o
   4  10  10      113.71      117.87      8.41 o
   5  10  10       24.01        9.55      9.57 o
   6  10  10      151.13      144.02     20.90 o
   7  10  10       10.93       10.15     15.98 o
   1  11  10      489.78      496.62     17.47 o
   2  11  10       49.04       48.37      5.01 o
   3  11  10       11.86       18.23      5.47 o
   4  11  10       23.27       20.72      7.34 o
   5  11  10       94.38       74.33     12.60 o
   6  11  10       65.11       51.75      9.16 o
   7  11  10        0.45       19.15     20.48 o
   0  12  10       86.31       51.88      9.09 o
   1  12  10       39.17       47.35      7.62 o
   2  12  10      358.67      327.51     11.71 o
   3  12  10      187.13      174.02     18.17 o
   4  12  10       80.38       93.95     12.13 o
   5  12  10        0.71        2.42      9.19 o
   6  12  10       78.64      116.74     17.94 o
   1  13  10       48.43       37.19      7.24 o
   2  13  10        0.21       12.21     10.30 o
   3  13  10       73.95       40.08     10.23 o
   4  13  10        1.13       15.62      8.34 o
   5  13  10       58.94       66.45     19.56 o
   6  13  10        8.99        3.28     12.57 o
   0  14  10       35.15       50.24     15.13 o
   1  14  10      329.46      339.40     16.43 o
   2  14  10        2.50        0.10     10.07 o
   3  14  10      111.25      109.90     13.13 o
   4  14  10       11.80       41.93     11.68 o
   5  14  10        1.22        9.42     14.76 o
   1  15  10      133.26      112.60     13.85 o
   2  15  10        1.45       -3.39     11.58 o
   3  15  10       15.98       16.17     14.10 o
   4  15  10        8.53       12.50     20.89 o
   0  16  10       10.07       29.36     24.18 o
   1  16  10       76.98       46.79     10.56 o
   2  16  10       33.75       44.36     15.02 o
   3  16  10       22.60       19.35     10.90 o
   1  17  10        6.00       16.69     11.41 o
   2  17  10        0.05        4.12     13.97 o
   1   1  11      179.69      186.58      9.50 o
   2   1  11      741.84      706.19     16.68 o
   3   1  11       81.36       81.14      3.40 o
   4   1  11      139.99      122.79      5.71 o
   5   1  11      999.94     1025.69     16.06 o
   6   1  11      417.90      415.85     11.70 o
   7   1  11        5.26        6.39     10.12 o
   8   1  11        0.51       -5.37     11.49 o
   9   1  11        5.47      -15.35     15.70 o
   0   2  11     2244.22     2004.72     53.46 o
   1   2  11     3224.34     3189.02     46.81 o
   2   2  11      957.65      959.72     15.71 o
   3   2  11       21.88       30.94      3.48 o
   4   2  11      190.69      160.24      5.93 o
   5   2  11       83.67       90.30      4.56 o
   6   2  11        0.08        1.71      2.42 o
   7   2  11       12.22        3.09     10.57 o
   8   2  11       33.95       26.31      8.15 o
   9   2  11       84.31       61.28     18.99 o
   1   3  11     1015.62     1172.75     17.84 o
   2   3  11      910.25     1058.90     15.86 o
   3   3  11      787.50      830.45     12.69 o
   4   3  11      654.30      662.28     11.89 o
   5   3  11      142.06      133.08      4.37 o
   6   3  11      225.57      208.10      9.11 o
   7   3  11        1.56       -3.32      6.46 o
   8   3  11        8.48       -0.12     10.37 o
   9   3  11        6.47       31.46     12.64 o
   0   4  11     9479.57     9767.14    168.06 o
   1   4  11      155.69      147.87      5.04 o
   2   4  11     3179.31     3512.61     44.80 o
   3   4  11      831.37      837.25     11.96 o
   4   4  11       44.64       45.52      3.40 o
   5   4  11       27.76       24.61      5.36 o
   6   4  11      102.94      100.19      7.46 o
   7   4  11        1.15        2.63      7.67 o
   8   4  11       18.37       36.53     14.12 o
   1   5  11       14.15       14.28      3.19 o
   2   5  11     1048.83     1223.99     15.56 o
   3   5  11       40.03       42.00      4.48 o
   4   5  11       52.40       45.68      4.30 o
   5   5  11        3.62        1.75      3.24 o
   6   5  11        0.02       -0.86      7.38 o
   7   5  11      147.98      148.63     20.55 o
   8   5  11        0.17       -4.65      8.40 o
   0   6  11      953.87     1154.92     35.89 o
   1   6  11       17.24       25.57      3.26 o
   2   6  11     1076.59     1079.37     14.91 o
   3   6  11       93.54       86.68      4.76 o
   4   6  11      101.45       82.44      4.64 o
   5   6  11        5.02        4.49      4.87 o
   6   6  11       10.25        5.18      8.63 o
   7   6  11        3.34       -7.67      9.12 o
   8   6  11       58.82       93.65     27.13 o
   1   7  11       13.01       14.33      3.00 o
   2   7  11        0.52       -0.21      3.64 o
   3   7  11       77.78       71.11      5.07 o
   4   7  11       90.52       78.06      5.34 o
   5   7  11       57.88       43.83      4.27 o
   6   7  11      110.44      120.45     16.26 o
   7   7  11        0.99       -6.60     11.21 o
   8   7  11       69.69       62.89     17.10 o
   0   8  11       28.08       18.39      4.24 o
   1   8  11       31.13       37.39      2.93 o
   2   8  11        0.03        4.77      3.46 o
   3   8  11       43.22       43.46      4.69 o
   4   8  11      105.03       98.86      6.38 o
   5   8  11      150.94      141.95      6.60 o
   6   8  11       11.24       16.47      6.98 o
   7   8  11        2.32        1.84     14.68 o
   8   8  11       32.10       40.87     17.48 o
   1   9  11       19.46       22.43      4.16 o
   2   9  11        4.82        4.41      3.43 o
   3   9  11       81.89       99.74      5.51 o
   4   9  11      627.97      651.44     17.46 o
   5   9  11        2.69        7.87      7.02 o
   6   9  11       34.68       21.12      7.00 o
   7   9  11        4.85        4.32     28.16 o
   0  10  11      643.04      660.71     16.01 o
   1  10  11       70.27       76.47      8.31 o
   2  10  11      109.62      123.52     10.52 o
   3  10  11       12.54       14.96      8.70 o
   4  10  11       22.09       21.77      8.22 o
   5  10  11        0.60       -7.81      8.54 o
   6  10  11      119.76      138.22     13.26 o
   7  10  11       20.94       26.40     34.66 o
   1  11  11      139.18      139.54      7.83 o
   2  11  11       37.94       25.92      4.53 o
   3  11  11       10.23        0.45      5.75 o
   4  11  11       66.66       84.39      8.13 o
   5  11  11      213.61      235.25     19.02 o
   6  11  11        0.25        0.68     10.59 o
   7  11  11        0.60        4.17     29.96 o
   0  12  11       39.24       28.66      7.41 o
   1  12  11      127.11      119.23     14.75 o
   2  12  11      255.83      238.44     10.09 o
   3  12  11       76.71       63.33      6.99 o
   4  12  11        5.07       -5.15      7.53 o
   5  12  11        1.10      -12.84      8.56 o
   6  12  11        2.76       15.85     15.12 o
   1  13  11      240.72      225.69     16.24 o
   2  13  11       56.02       38.90     10.60 o
   3  13  11        0.05       11.76      6.86 o
   4  13  11        9.50      -13.95      9.98 o
   5  13  11        0.49        4.73     14.05 o
   6  13  11        1.80       10.51     13.40 o
   0  14  11      730.24      671.98     48.30 o
   1  14  11        6.39        9.41     10.63 o
   2  14  11        0.98       13.43      8.97 o
   3  14  11       11.29      -14.52      9.68 o
   4  14  11      117.64      135.62     16.21 o
   5  14  11       20.76       30.32     21.40 o
   1  15  11        8.28        8.26     15.86 o
   2  15  11       47.10       45.50     16.71 o
   3  15  11       66.65       77.50     12.67 o
   4  15  11       14.13       12.74     16.34 o
   0  16  11        0.86      -24.28     21.74 o
   1  16  11       51.47       30.74     13.90 o
   2  16  11       62.43       66.07     13.00 o
   3  16  11       15.05       17.38     17.91 o
   1  17  11       11.83       14.96     12.32 o
   2  17  11       17.84       17.59     18.71 o
   0   0  12     4392.30     4379.46    146.22 o
   2   0  12     9841.14    10225.50    213.66 o
   3   0  12        3.43        3.55      6.38 o
   4   0  12      127.24      140.00      5.43 o
   5   0  12        7.74        9.67      3.47 o
   6   0  12       28.65       30.83      5.29 o
   7   0  12       94.62       99.27     18.96 o
   8   0  12      225.55      208.43     23.24 o
   9   0  12        0.07       -7.58     14.17 o
   1   1  12     2974.37     3015.98     62.58 o
   2   1  12      165.21      151.21      5.41 o
   3   1  12      424.71      453.65      8.94 o
   4   1  12      943.67     1088.57     21.99 o
   5   1  12       22.98       21.93      6.13 o
   6   1  12       30.43       35.14      4.18 o
   7   1  12        3.10       14.03      9.57 o
   8   1  12        0.20       31.87     12.38 o
   9   1  12        0.28        1.85     18.60 o
   0   2  12     3392.09     3482.08     87.06 o
   1   2  12        2.43        9.90      4.43 o
   2   2  12      106.65       72.53      5.20 o
   3   2  12      590.46      656.06     11.85 o
   4   2  12      961.52      918.02     14.31 o
   5   2  12       10.12        8.44      2.75 o
   6   2  12        0.00       -4.11      2.74 o
   7   2  12       13.11        3.61      7.40 o
   8   2  12        1.70      -16.49     10.99 o
   9   2  12        0.12        0.31     11.55 o
   1   3  12      309.73      279.53      8.12 o
   2   3  12      681.21      647.17     15.51 o
   3   3  12      584.64      612.47     12.00 o
   4   3  12      298.47      295.67      6.58 o
   5   3  12      128.73      114.25      4.26 o
   6   3  12      190.85      203.44      6.44 o
   7   3  12       79.93       92.37      9.43 o
   8   3  12       15.26        4.26      8.91 o
   9   3  12        3.49       -2.26     12.24 o
   0   4  12    10894.58    12285.99    201.18 o
   1   4  12       57.99       51.20      5.79 o
   2   4  12      632.18      602.97     15.21 o
   3   4  12      577.34      622.57     13.51 o
   4   4  12      136.13      112.56      4.47 o
   5   4  12      110.70      114.75      6.58 o
   6   4  12        6.23        5.60      2.93 o
   7   4  12       16.12       12.51      6.71 o
   8   4  12        3.97        6.48     10.00 o
   1   5  12      211.00      185.83      6.55 o
   2   5  12       75.14       70.61      2.88 o
   3   5  12      228.92      248.19      6.07 o
   4   5  12        8.16        0.95      2.99 o
   5   5  12        6.55       11.33      3.37 o
   6   5  12        0.36        0.11      3.24 o
   7   5  12       55.33       45.85      9.15 o
   8   5  12        1.07        3.34     12.35 o
   0   6  12       60.83       50.18      7.02 o
   1   6  12      412.29      395.26      8.54 o
   2   6  12      819.31      788.20     13.74 o
   3   6  12      506.53      467.76     10.35 o
   4   6  12       72.41       72.91      4.46 o
   5   6  12        0.28       -5.76      3.84 o
   6   6  12        0.08        5.57      4.21 o
   7   6  12       57.38       40.80      9.67 o
   8   6  12       13.80       18.10     19.12 o
   1   7  12      274.82      305.85      7.25 o
   2   7  12        8.54        8.41      2.95 o
   3   7  12      325.11      319.46      7.73 o
   4   7  12       12.84       13.46      4.19 o
   5   7  12       10.04        7.49      4.02 o
   6   7  12      207.42      225.27      9.86 o
   7   7  12        3.10       -3.90     10.02 o
   8   7  12       15.49       29.57     14.62 o
   0   8  12      796.67      787.31     25.50 o
   1   8  12      128.19      117.16      4.38 o
   2   8  12      229.98      232.96      9.02 o
   3   8  12       22.27       24.12      4.20 o
   4   8  12      184.97      205.11     15.65 o
   5   8  12       61.83       55.98      7.88 o
   6   8  12       11.01        1.74     10.85 o
   7   8  12        0.00        5.13     12.77 o
   8   8  12       40.32       50.57     17.45 o
   1   9  12      308.80      320.54     11.43 o
   2   9  12      389.75      385.94     10.54 o
   3   9  12      183.92      208.09     12.24 o
   4   9  12        1.38       -2.73      5.42 o
   5   9  12        1.47        4.95      6.51 o
   6   9  12       69.59       73.95      8.19 o
   7   9  12       12.41       14.34     13.76 o
   0  10  12     1199.80     1223.63     57.77 o
   1  10  12       15.49       20.69      7.41 o
   2  10  12      199.63      202.87      8.14 o
   3  10  12       57.47       47.61      6.55 o
   4  10  12      233.47      233.23     16.14 o
   5  10  12        0.44      -11.05      7.36 o
   6  10  12        0.66        6.92     12.44 o
   7  10  12        3.52       -9.82     14.49 o
   1  11  12        4.42       -1.07      7.06 o
   2  11  12        4.63        5.89      3.54 o
   3  11  12       91.43       71.95     10.74 o
   4  11  12      125.71      118.00     11.29 o
   5  11  12        0.34        0.66      7.21 o
   6  11  12       10.26        1.97      8.96 o
   7  11  12       19.83       16.20     16.77 o
   0  12  12       26.48       36.35      9.49 o
   1  12  12       16.14       -0.79      8.18 o
   2  12  12      354.84      389.73     11.90 o
   3  12  12       25.29       36.73      6.21 o
   4  12  12       12.55       22.05      8.49 o
   5  12  12        8.84        8.51     10.36 o
   6  12  12        5.43       -5.16     24.75 o
   1  13  12       40.72       44.45      7.28 o
   2  13  12       60.12       69.14      8.31 o
   3  13  12        3.97        8.23      8.92 o
   4  13  12       11.83       11.08     19.20 o
   5  13  12        0.42       -1.00     15.14 o
   6  13  12       44.17       23.43     14.65 o
   0  14  12        9.29       29.64     13.69 o
   1  14  12        0.21       -1.07      8.91 o
   2  14  12        3.11       12.67     16.45 o
   3  14  12        2.57      -14.58     10.43 o
   4  14  12       37.53       48.17     20.37 o
   5  14  12       14.56       32.08     19.23 o
   1  15  12        8.80       -0.21      8.71 o
   2  15  12       12.84        9.47     11.53 o
   3  15  12       36.82       32.30     15.58 o
   4  15  12       21.40       60.65     11.94 o
   0  16  12       32.77       52.03     17.85 o
   1  16  12        0.17       10.54      8.90 o
   2  16  12       81.74      118.96     43.35 o
   3  16  12        0.07       16.55     19.14 o
   1  17  12        5.45        9.84     14.55 o
   1   1  13     1589.18     1663.13     50.04 o
   2   1  13     4581.76     4817.54     83.62 o
   3   1  13      214.72      188.62      6.06 o
   4   1  13      311.40      302.00      6.70 o
   5   1  13       91.19       98.66      5.56 o
   6   1  13        2.52        0.94      3.12 o
   7   1  13        2.32       10.54      6.49 o
   8   1  13       42.92       34.53     12.30 o
   9   1  13       45.77       34.13     12.93 o
   0   2  13     6426.64     6363.67    158.52 o
   1   2  13     1414.01     1410.83     33.46 o
   2   2  13     3966.45     4273.94     56.87 o
   3   2  13     1148.25     1231.21     18.22 o
   4   2  13     1285.00     1362.12     21.46 o
   5   2  13      282.53      291.06      9.93 o
   6   2  13       74.45       70.54      5.47 o
   7   2  13       25.34       22.91     15.22 o
   8   2  13        0.12       -1.87     12.01 o
   9   2  13        5.61       12.66     17.43 o
   1   3  13     2055.36     2243.71     47.89 o
   2   3  13      229.11      218.39      7.19 o
   3   3  13        2.30        9.64      4.19 o
   4   3  13       61.94       50.89      3.83 o
   5   3  13      164.62      162.66      6.59 o
   6   3  13       91.76       83.34      3.87 o
   7   3  13       58.79       63.98     22.95 o
   8   3  13       22.71       28.94     10.39 o
   0   4  13      231.65      272.35     12.97 o
   1   4  13       50.70       64.70      5.12 o
   2   4  13      523.79      529.65     10.43 o
   3   4  13       24.89       21.74      2.93 o
   4   4  13      169.47      156.66      5.13 o
   5   4  13        6.67        5.29      3.53 o
   6   4  13       27.29       20.15      5.73 o
   7   4  13       52.80       53.90      7.25 o
   8   4  13        1.44        5.88      8.78 o
   1   5  13       30.65       34.91      5.82 o
   2   5  13      175.50      156.95      8.51 o
   3   5  13      179.44      175.94      5.04 o
   4   5  13      191.05      173.62      5.30 o
   5   5  13      122.93      110.72      6.19 o
   6   5  13       60.61       71.78      7.73 o
   7   5  13        0.80        2.01     10.15 o
   8   5  13        0.08       18.85     14.70 o
   0   6  13      119.36      103.61      6.36 o
   1   6  13       29.81       35.36      4.92 o
   2   6  13      312.40      282.53      8.19 o
   3   6  13       87.59      100.59      8.07 o
   4   6  13      113.42      121.15      5.02 o
   5   6  13      255.04      240.98     17.52 o
   6   6  13       77.28       65.55      6.53 o
   7   6  13       27.88        9.61     10.43 o
   8   6  13       52.36       67.44     12.39 o
   1   7  13        1.73        4.52      3.80 o
   2   7  13      119.30      114.25      6.34 o
   3   7  13      108.68      103.42      4.69 o
   4   7  13        8.48       15.18      4.00 o
   5   7  13       57.44       63.57      5.90 o
   6   7  13       11.90        6.38      8.19 o
   7   7  13       28.48       31.31     10.56 o
   8   7  13       15.28       -4.05     11.65 o
   0   8  13     1002.79     1023.17     30.92 o
   1   8  13      466.08      412.23     13.40 o
   2   8  13      119.20      113.76      8.69 o
   3   8  13        2.90       -0.25      4.75 o
   4   8  13       91.89       87.79      8.02 o
   5   8  13        5.71        2.90      4.67 o
   6   8  13       44.88       59.03     11.38 o
   7   8  13       32.98       47.60     12.98 o
   8   8  13       17.66       11.94     40.55 o
   1   9  13      234.04      213.02      8.11 o
   2   9  13       27.33       38.31      8.18 o
   3   9  13        1.54       -3.71      8.25 o
   4   9  13        8.60       22.47     12.45 o
   5   9  13        2.90       11.85      7.48 o
   6   9  13       18.93       24.26      7.72 o
   7   9  13       40.41       33.75     23.81 o
   0  10  13       84.31       87.33     14.72 o
   1  10  13       59.91       54.93      7.09 o
   2  10  13      122.33      127.86     10.90 o
   3  10  13       43.20       57.22     11.64 o
   4  10  13       18.80       12.39      7.69 o
   5  10  13        0.02       18.46      7.02 o
   6  10  13       35.98       40.67      8.96 o
   7  10  13        2.66       11.64     11.65 o
   1  11  13       14.10       16.37      5.30 o
   2  11  13       29.38       28.47      4.27 o
   3  11  13       29.82       30.80     13.92 o
   4  11  13       72.19       93.71     13.96 o
   5  11  13        0.81       -3.58      7.09 o
   6  11  13        0.01        7.81     11.65 o
   0  12  13      132.07      117.77     14.50 o
   1  12  13        0.19       18.74     17.85 o
   2  12  13       85.40       91.79     11.46 o
   3  12  13      118.21      135.66     13.56 o
   4  12  13        2.43        2.91      8.26 o
   5  12  13        0.66       31.01     26.20 o
   6  12  13        9.72        2.06     14.75 o
   1  13  13        6.94       16.53      9.30 o
   2  13  13        4.32        5.49      7.28 o
   3  13  13        7.29       -0.75      9.61 o
   4  13  13       27.44       62.88     25.37 o
   5  13  13        0.17       -6.48      9.49 o
   0  14  13      182.12      203.25     25.36 o
   1  14  13        3.71       -4.24      8.29 o
   2  14  13        0.84        6.62      7.76 o
   3  14  13        0.02      -13.94      9.43 o
   4  14  13       72.90       85.72     14.70 o
   5  14  13       15.25      -11.53     14.20 o
   1  15  13       30.89       33.71     13.73 o
   2  15  13        0.35        0.05     23.15 o
   3  15  13        3.30        0.68     13.03 o
   4  15  13       26.08       20.98     12.73 o
   0  16  13       13.04      112.93     20.43 o
   1  16  13       28.19       41.67     15.49 o
   2  16  13      190.66      249.36     26.74 o
   3  16  13        2.95        7.92     15.26 o
   1  17  13        7.73       21.33     12.58 o
   1   0  14     1449.84     1520.26     47.34 o
   2   0  14     2002.57     1962.40     52.01 o
   3   0  14      285.25      362.39     12.76 o
   4   0  14      938.15     1078.13     30.77 o
   5   0  14       59.59       72.10      5.42 o
   6   0  14      388.54      451.88     29.82 o
   7   0  14      290.01      315.64     16.00 o
   8   0  14       24.04       15.07     20.56 o
   1   1  14     4535.42     4629.92     93.66 o
   2   1  14      453.64      492.78     11.03 o
   3   1  14     2819.33     2994.29     45.63 o
   4   1  14        6.44        5.96      2.53 o
   5   1  14       12.75       15.07      3.81 o
   6   1  14        0.19        1.87      2.98 o
   7   1  14        0.01       -5.74      9.19 o
   8   1  14       15.12       48.54     13.42 o
   0   2  14    14494.61    14982.96    516.70 o
   1   2  14      812.48      832.27     17.95 o
   2   2  14       36.56       41.72      5.61 o
   3   2  14        0.24        3.10      2.70 o
   4   2  14      473.89      493.46     10.49 o
   5   2  14        1.24       12.45      3.84 o
   6   2  14       11.82        5.31      2.86 o
   7   2  14        6.62      -10.06     10.26 o
   8   2  14       12.86       19.79      9.79 o
   1   3  14      411.89      373.29     11.95 o
   2   3  14      662.25      711.34     14.87 o
   3   3  14        0.78       -0.91      3.34 o
   4   3  14      136.75      121.63      5.74 o
   5   3  14      294.79      306.05      9.51 o
   6   3  14       40.23       40.17      3.46 o
   7   3  14       87.83       53.76      7.32 o
   8   3  14       53.95       78.69     16.75 o
   0   4  14     2054.24     2269.77     41.79 o
   1   4  14     1694.45     1687.40     24.67 o
   2   4  14      166.18      166.84      7.09 o
   3   4  14      231.23      235.31     11.80 o
   4   4  14      792.52      873.04     15.05 o
   5   4  14      657.08      689.52     19.36 o
   6   4  14      277.73      271.44      8.00 o
   7   4  14       23.53        7.74      6.33 o
   8   4  14        2.22      -11.58      9.21 o
   1   5  14        1.26        1.90      4.18 o
   2   5  14       75.13       77.65      5.42 o
   3   5  14        3.09        6.14      3.18 o
   4   5  14      804.46      833.98     16.47 o
   5   5  14       71.97       75.64      6.79 o
   6   5  14       35.09       28.89      4.72 o
   7   5  14        6.53       11.77      9.69 o
   8   5  14       31.05       25.82     13.58 o
   0   6  14       99.26      100.81      9.08 o
   1   6  14      101.56       93.82      4.67 o
   2   6  14      102.51      107.06      6.26 o
   3   6  14      118.79      118.28      6.85 o
   4   6  14      364.79      364.70     13.72 o
   5   6  14      317.09      311.94     10.99 o
   6   6  14      456.35      486.35     18.60 o
   7   6  14       16.84       16.42      8.17 o
   8   6  14       11.54      -32.58     32.42 o
   1   7  14      556.32      572.56     10.71 o
   2   7  14       80.44       78.13      4.92 o
   3   7  14        3.04        4.19      3.11 o
   4   7  14      336.06      326.76     11.60 o
   5   7  14       36.21       47.69      6.10 o
   6   7  14       22.34       19.77      6.30 o
   7   7  14      134.61      166.70     22.16 o
   8   7  14       48.11       52.29     15.23 o
   0   8  14      310.04      267.15     24.91 o
   1   8  14      548.73      527.37     20.94 o
   2   8  14       36.18       37.65      4.31 o
   3   8  14       92.40      113.48     13.83 o
   4   8  14       22.50       16.24      8.32 o
   5   8  14       28.95       19.71     10.53 o
   6   8  14       61.84       42.95     17.09 o
   7   8  14        0.31       16.71     12.60 o
   1   9  14      179.93      182.77     16.28 o
   2   9  14      131.40      108.95      5.62 o
   3   9  14       18.30       22.45      8.38 o
   4   9  14      119.97      129.95     10.34 o
   5   9  14       55.67       48.41     10.96 o
   6   9  14       15.41       19.09      8.00 o
   7   9  14       11.89       11.67     17.84 o
   0  10  14      214.20      237.77     53.42 o
   1  10  14       85.01       95.10      8.27 o
   2  10  14       26.55       22.56      4.43 o
   3  10  14       22.06       19.63     12.68 o
   4  10  14       41.89       45.65     12.77 o
   5  10  14      113.27      146.88     15.02 o
   6  10  14        3.05        6.79      7.31 o
   7  10  14        1.29      -12.61     23.04 o
   1  11  14        3.86        8.69      6.44 o
   2  11  14       38.40       42.67     16.77 o
   3  11  14        2.24        4.08      7.52 o
   4  11  14       46.68       48.49      8.11 o
   5  11  14       23.16       31.56      9.50 o
   6  11  14        2.95       -5.10      9.47 o
   0  12  14       66.11       62.26     29.88 o
   1  12  14       23.76       22.29      6.23 o
   2  12  14       33.90       30.23      7.21 o
   3  12  14        7.97       -1.16      8.45 o
   4  12  14       38.93       35.92     28.90 o
   5  12  14        4.63       15.75     13.86 o
   6  12  14       47.57       67.74     15.60 o
   1  13  14       56.15       64.82     23.11 o
   2  13  14        8.79       -2.64      7.38 o
   3  13  14        4.50        4.17     12.01 o
   4  13  14       18.70       40.01     21.81 o
   5  13  14       10.91       28.42     11.74 o
   0  14  14       71.85      119.68     18.46 o
   1  14  14       21.10       28.56     14.04 o
   2  14  14       22.72       39.89     12.19 o
   3  14  14        6.21       -1.71     10.02 o
   4  14  14        1.70      -10.14     13.00 o
   5  14  14        2.64       15.13     10.56 o
   1  15  14        6.63       12.36     15.31 o
   2  15  14       36.96       31.28     12.83 o
   3  15  14       74.90      110.93     21.21 o
   4  15  14       53.32       52.02     13.12 o
   0  16  14        2.42       -0.89     20.20 o
   1  16  14        5.58       29.85     14.60 o
   2  16  14       36.77       25.08     19.23 o
   3  16  14        6.89        1.68     13.85 o
   1   1  15     2110.47     2330.65     90.09 o
   2   1  15     2434.25     2620.17     40.07 o
   3   1  15       30.54       33.09      3.63 o
   4   1  15      137.00      151.83      7.98 o
   5   1  15       42.21       34.05      5.54 o
   6   1  15      332.10      329.73      8.33 o
   7   1  15       85.64      103.22     15.04 o
   8   1  15        0.43       39.97     13.10 o
   0   2  15      951.39     1085.52     39.77 o
   1   2  15      754.16      796.15     18.28 o
   2   2  15        3.31        5.58      3.81 o
   3   2  15      432.62      423.11      9.35 o
   4   2  15      515.37      516.72     12.05 o
   5   2  15      269.64      270.60      9.01 o
   6   2  15        0.57       -1.88      4.28 o
   7   2  15       74.92       60.35     12.15 o
   8   2  15       71.36      115.77     24.22 o
   1   3  15      653.15      647.12     25.80 o
   2   3  15     3527.63     3849.89     86.56 o
   3   3  15     1778.83     1869.10     33.53 o
   4   3  15      512.80      533.63     15.40 o
   5   3  15        6.40        8.31      4.97 o
   6   3  15        0.14        1.88      3.35 o
   7   3  15       40.00       29.09     19.83 o
   8   3  15        2.88      -15.59     13.14 o
   0   4  15       15.83       -4.21      7.52 o
   1   4  15       89.90       92.12      5.91 o
   2   4  15     2516.03     2609.85     36.13 o
   3   4  15       12.89       13.32      4.10 o
   4   4  15      467.19      477.75     10.54 o
   5   4  15        0.58        4.82      3.97 o
   6   4  15        2.12       -1.88      3.47 o
   7   4  15       37.19       52.65     21.42 o
   8   4  15        6.53      -17.55     13.83 o
   1   5  15        4.07       -2.57      3.47 o
   2   5  15      319.13      364.02     10.68 o
   3   5  15       18.44       22.60      3.86 o
   4   5  15      232.58      212.28      7.77 o
   5   5  15      187.90      181.45      7.48 o
   6   5  15      160.63      168.81     13.70 o
   7   5  15       95.29       65.88     10.19 o
   8   5  15      129.25      123.08     16.18 o
   0   6  15      312.04      282.59     10.03 o
   1   6  15       89.71       99.20      6.12 o
   2   6  15      111.60      105.02      4.10 o
   3   6  15      333.06      314.60      8.02 o
   4   6  15       18.15       16.69      3.92 o
   5   6  15        6.75        9.61      4.35 o
   6   6  15      161.33      164.61     14.64 o
   7   6  15       84.95      106.37     12.19 o
   8   6  15        0.59       -1.57     11.89 o
   1   7  15       33.75       13.99      4.45 o
   2   7  15      221.70      220.25     15.66 o
   3   7  15        0.03        2.51      5.40 o
   4   7  15      666.36      745.02     22.79 o
   5   7  15      141.82      126.16     12.88 o
   6   7  15       11.57        8.87      7.65 o
   7   7  15       66.53       57.22     12.46 o
   8   7  15       46.61       22.58     19.69 o
   0   8  15        0.46       27.62      9.56 o
   1   8  15      546.14      553.89     22.13 o
   2   8  15        0.26       -7.91      7.66 o
   3   8  15       20.29       16.97      8.03 o
   4   8  15      135.46      138.99     14.93 o
   5   8  15       33.07       27.84      7.94 o
   6   8  15       81.80       68.61     15.44 o
   7   8  15        0.20       -0.67     15.95 o
   1   9  15      193.32      213.29     18.00 o
   2   9  15        2.55        9.33      9.75 o
   3   9  15      359.42      372.34     13.19 o
   4   9  15      141.60      138.05     10.76 o
   5   9  15       41.62       35.63      7.63 o
   6   9  15        2.47       -6.26      6.76 o
   7   9  15        5.53       13.63     17.30 o
   0  10  15      282.96      276.32     16.69 o
   1  10  15       34.91       33.81      9.77 o
   2  10  15        0.01        1.39      4.25 o
   3  10  15      157.42      177.97     12.70 o
   4  10  15       38.27       37.89     11.34 o
   5  10  15        0.37        4.82      6.93 o
   6  10  15        1.33        1.63     13.08 o
   7  10  15        5.73        7.76      9.94 o
   1  11  15       10.66       14.43      6.90 o
   2  11  15        4.56        6.19      7.60 o
   3  11  15       70.43       87.26     12.28 o
   4  11  15        7.42        3.32      5.73 o
   5  11  15       15.36       28.33     10.02 o
   6  11  15       22.55       29.54     19.23 o
   0  12  15      149.39      142.28     16.43 o
   1  12  15       30.76       18.69     10.64 o
   2  12  15       55.95       49.32     11.60 o
   3  12  15        0.18       -1.91     15.97 o
   4  12  15        1.37        3.26      9.84 o
   5  12  15       15.21       35.42     10.03 o
   6  12  15        6.68       -2.49     20.13 o
   1  13  15        0.42        9.65      8.25 o
   2  13  15       58.62       80.93      8.83 o
   3  13  15       17.22        2.48      9.55 o
   4  13  15       38.14       68.29     16.89 o
   5  13  15       38.52       62.64     20.04 o
   0  14  15       24.39       19.38     13.38 o
   1  14  15        2.26       11.40      8.19 o
   2  14  15      100.36      110.36     24.80 o
   3  14  15        8.71       20.30     14.15 o
   4  14  15       36.25       42.35     11.56 o
   1  15  15        2.08        8.34     15.99 o
   2  15  15       19.19       43.02     14.29 o
   3  15  15        0.62      -13.03     12.03 o
   4  15  15       17.96        2.96     12.53 o
   0  16  15       45.03       36.35     13.68 o
   1  16  15       45.48       35.30     14.76 o
   2  16  15       43.80       69.39     19.19 o
   0   0  16     1249.65     1382.16     56.62 o
   1   0  16       24.04       37.38      9.59 o
   2   0  16      220.99      244.98     18.96 o
   3   0  16     1031.77     1054.86     23.53 o
   4   0  16       31.56       40.57     10.44 o
   5   0  16       57.77       46.50      6.29 o
   6   0  16       74.64       52.25      8.74 o
   7   0  16       46.90       25.69     12.49 o
   8   0  16        0.84       12.48     19.78 o
   1   1  16     3262.86     3409.81    123.31 o
   2   1  16       50.21       64.91      4.51 o
   3   1  16      109.29      114.80      5.24 o
   4   1  16        9.74       15.19      3.10 o
   5   1  16      266.76      247.23     12.12 o
   6   1  16        0.06       -0.06      7.84 o
   7   1  16        2.85       43.13     12.86 o
   8   1  16        3.51       15.94     10.35 o
   0   2  16      910.59      928.65     30.46 o
   1   2  16       55.45       75.09     10.76 o
   2   2  16       11.75        4.35      3.62 o
   3   2  16      346.80      415.09      9.03 o
   4   2  16        2.10        7.49      4.87 o
   5   2  16      112.25      106.16      5.73 o
   6   2  16       22.84       17.52      3.45 o
   7   2  16       30.64       26.32     17.29 o
   8   2  16       43.61       29.21     11.54 o
   1   3  16      134.80      154.92      7.02 o
   2   3  16      527.67      547.44     13.98 o
   3   3  16      579.21      620.56     11.24 o
   4   3  16        0.41       -0.42      3.89 o
   5   3  16        1.17       -0.78      5.41 o
   6   3  16       16.59       17.73      4.28 o
   7   3  16       10.27       16.37      9.44 o
   8   3  16        1.17      -12.42     10.62 o
   0   4  16        0.18        8.17      6.15 o
   1   4  16      204.65      226.34      7.72 o
   2   4  16        4.00        2.31      2.94 o
   3   4  16      233.01      243.97      9.11 o
   4   4  16      168.30      173.63      7.41 o
   5   4  16      397.25      379.67      8.92 o
   6   4  16       60.90       65.35      6.15 o
   7   4  16       35.21       20.67     16.70 o
   8   4  16        2.42      -22.80     15.20 o
   1   5  16        8.04        4.22      2.42 o
   2   5  16      260.94      309.63      8.53 o
   3   5  16      102.28       82.95      5.77 o
   4   5  16      110.58      111.63      5.25 o
   5   5  16       22.85       24.78      6.82 o
   6   5  16       31.41       26.49      7.55 o
   7   5  16        0.00       30.95     12.32 o
   8   5  16        2.63       53.12     18.60 o
   0   6  16      310.74      233.43     12.50 o
   1   6  16        1.77       -2.98      3.64 o
   2   6  16        2.15        3.92      2.74 o
   3   6  16      149.53      144.16     10.72 o
   4   6  16      599.03      603.54     18.00 o
   5   6  16       11.37        8.35      4.72 o
   6   6  16      118.17      122.24     11.73 o
   7   6  16      187.92      215.58     16.75 o
   8   6  16        1.94       24.35     14.30 o
   1   7  16        0.00        8.98      3.59 o
   2   7  16      348.22      365.60     10.77 o
   3   7  16        6.66       13.85      7.25 o
   4   7  16      207.06      207.42     13.43 o
   5   7  16       23.47        6.14      5.98 o
   6   7  16        2.29        6.89     10.96 o
   7   7  16       17.54       -1.14     16.28 o
   0   8  16     2454.82     2483.99     70.71 o
   1   8  16       32.03       30.11      7.33 o
   2   8  16       38.99       43.87      9.29 o
   3   8  16      429.31      460.69     18.83 o
   4   8  16        0.02       16.33      7.94 o
   5   8  16        0.36        1.28      6.13 o
   6   8  16      376.78      381.74     27.48 o
   7   8  16        9.87      -24.30     16.20 o
   1   9  16       52.65       54.86      7.91 o
   2   9  16       33.45       34.42      5.59 o
   3   9  16      318.59      290.42     12.74 o
   4   9  16        5.81       -5.63     11.36 o
   5   9  16       30.39       15.83      6.86 o
   6   9  16       20.25       27.74     10.00 o
   7   9  16        0.04       -0.82     14.53 o
   0  10  16      241.93      237.11     17.27 o
   1  10  16      210.75      222.39     21.93 o
   2  10  16      760.84      721.52     31.84 o
   3  10  16       28.09       26.17      6.70 o
   4  10  16       99.71      120.18      8.80 o
   5  10  16        1.95       -3.42      6.97 o
   6  10  16       13.19       23.37     11.10 o
   7  10  16        0.10       15.00     36.81 o
   1  11  16      385.10      354.55     24.44 o
   2  11  16      143.77      130.20     11.58 o
   3  11  16        3.14       11.19     12.73 o
   4  11  16       20.67       16.41     16.31 o
   5  11  16       45.80       39.94     15.63 o
   6  11  16       27.64       26.12     12.51 o
   0  12  16      558.76      635.85    140.01 o
   1  12  16        5.41        5.60      6.96 o
   2  12  16        3.94       11.84      7.05 o
   3  12  16        4.94       13.31      9.81 o
   4  12  16        1.93      -18.42     12.28 o
   5  12  16       39.60       46.14     11.65 o
   6  12  16        4.91       11.18     13.03 o
   1  13  16        4.47        1.92      8.28 o
   2  13  16       26.60        4.99     10.51 o
   3  13  16       35.99       18.95     10.50 o
   4  13  16        0.23        4.82     10.24 o
   5  13  16       91.98      113.94     20.18 o
   0  14  16       61.76       46.16     14.26 o
   1  14  16        1.25        0.97      8.79 o
   2  14  16        0.86      -15.01     14.43 o
   3  14  16       99.20      125.27     14.60 o
   4  14  16       19.97        5.46     11.79 o
   1  15  16        4.94       15.40     16.45 o
   2  15  16        1.70      -19.95     15.88 o
   3  15  16       27.92       43.01     18.15 o
   0  16  16        1.74       -9.61     17.88 o
   1  16  16        0.67       -3.64     12.69 o
   2  16  16        0.49       10.61     16.04 o
   1   1  17      158.77      136.41      9.48 o
   2   1  17      212.29      195.55      6.85 o
   3   1  17      178.82      197.95      6.91 o
   4   1  17        3.12        6.68      2.96 o
   5   1  17      340.19      357.13      9.60 o
   6   1  17        5.49        4.77      4.42 o
   7   1  17      104.77       92.82     18.75 o
   8   1  17       47.30       40.53     15.22 o
   0   2  17      507.85      505.79     21.38 o
   1   2  17      226.36      274.87     11.27 o
   2   2  17      124.94      138.44      6.98 o
   3   2  17      156.27      143.54      4.83 o
   4   2  17      104.33      120.35      5.33 o
   5   2  17       21.33       20.69      5.25 o
   6   2  17       12.86       11.66      5.04 o
   7   2  17       67.13       97.79     26.25 o
   8   2  17       19.63       48.71     20.48 o
   1   3  17      114.57      126.31      8.52 o
   2   3  17      358.87      327.64     13.52 o
   3   3  17       25.75       28.64      5.08 o
   4   3  17        8.30       11.89      4.62 o
   5   3  17      462.07      497.90     18.77 o
   6   3  17       44.46       36.16      4.76 o
   7   3  17       21.44       13.89     13.64 o
   8   3  17       20.49       40.87     16.70 o
   0   4  17      460.98      457.99     42.96 o
   1   4  17      845.77      884.54     23.89 o
   2   4  17        6.72       12.57      5.06 o
   3   4  17        0.11       -2.83      5.77 o
   4   4  17       52.54       50.62      5.75 o
   5   4  17      508.22      480.67     16.88 o
   6   4  17      366.78      369.88     11.09 o
   7   4  17       19.47       -3.82     20.53 o
   8   4  17        3.60        6.85     31.39 o
   1   5  17      239.90      250.44      9.58 o
   2   5  17       14.81        8.48      3.22 o
   3   5  17        3.87        6.55      4.95 o
   4   5  17      160.55      149.73     10.39 o
   5   5  17       30.36       30.46      5.80 o
   6   5  17        0.01       10.60      4.90 o
   7   5  17        0.40      -15.42     10.28 o
   8   5  17       29.84       26.29     18.21 o
   0   6  17        2.15       -1.76      4.88 o
   1   6  17      669.53      627.33     12.42 o
   2   6  17      681.85      657.25     15.35 o
   3   6  17      197.86      187.04      7.64 o
   4   6  17      257.69      273.71      8.70 o
   5   6  17      144.83      161.79     18.64 o
   6   6  17       42.11       33.96      7.36 o
   7   6  17        3.39       -2.66     11.57 o
   8   6  17        1.44      -25.12     37.93 o
   1   7  17      151.97      115.62     11.36 o
   2   7  17      419.30      418.58     21.74 o
   3   7  17        1.76       -0.26      5.22 o
   4   7  17        8.06        5.47      5.36 o
   5   7  17       23.02       16.30      5.72 o
   6   7  17        1.75        8.76      6.38 o
   7   7  17       32.87       26.01     13.50 o
   0   8  17     1737.88     1732.96     51.19 o
   1   8  17     1304.15     1309.60     47.98 o
   2   8  17      394.03      399.85     13.48 o
   3   8  17        0.15      -22.99     17.53 o
   4   8  17        4.23        1.11      6.96 o
   5   8  17      168.19      168.34     23.32 o
   6   8  17       75.11       97.05     17.32 o
   7   8  17       12.35       11.37     21.78 o
   1   9  17      214.69      205.77     10.25 o
   2   9  17      655.23      672.20     26.57 o
   3   9  17      735.26      911.13     31.71 o
   4   9  17      343.00      335.81     13.94 o
   5   9  17      238.36      267.68     26.72 o
   6   9  17        9.22       23.95      7.34 o
   7   9  17        0.92        5.55     14.49 o
   0  10  17      305.34      361.91     28.07 o
   1  10  17      528.19      463.85     20.74 o
   2  10  17        2.48        4.91      7.42 o
   3  10  17        0.05      -14.49     19.19 o
   4  10  17        7.99        6.39      8.17 o
   5  10  17        2.85      -12.68      8.78 o
   6  10  17        2.25       -1.84     11.29 o
   1  11  17       48.15       33.62      9.69 o
   2  11  17      329.85      297.62     20.49 o
   3  11  17       74.62       78.31     19.13 o
   4  11  17      154.11      147.73     16.34 o
   5  11  17       12.67       10.43     12.53 o
   6  11  17        1.05       -2.42     12.72 o
   0  12  17      242.80      228.50     18.27 o
   1  12  17       52.79       41.69      7.94 o
   2  12  17        3.81       16.56      6.73 o
   3  12  17      355.94      309.18     29.34 o
   4  12  17      115.21      119.17     12.20 o
   5  12  17        0.01       16.59     10.95 o
   1  13  17       19.52       30.50     13.82 o
   2  13  17       88.35      106.66     15.60 o
   3  13  17       17.00       15.37     11.27 o
   4  13  17       34.00       32.06     20.26 o
   5  13  17        3.09      -12.70     16.87 o
   0  14  17        0.01      -19.28     14.20 o
   1  14  17       71.79       77.94     12.87 o
   2  14  17      171.49      228.76     42.70 o
   3  14  17       10.09       22.91     13.39 o
   4  14  17        5.86       19.98     16.09 o
   1  15  17       18.38       36.71     16.39 o
   2  15  17       20.82       23.31     11.43 o
   3  15  17        0.21       -4.22     12.58 o
   0  16  17      182.42      205.68     40.16 o
   1  16  17        0.01        2.74     12.86 o
   2  16  17       21.01       21.69     13.77 o
   1   0  18        0.02       -2.45      6.89 o
   2   0  18       57.90       54.82     16.19 o
   3   0  18        1.72        5.32      5.55 o
   4   0  18      358.76      335.33     21.75 o
   5   0  18       14.13       13.80      7.20 o
   6   0  18        0.59       -9.13      6.08 o
   7   0  18      129.81      113.64     20.77 o
   8   0  18       31.34       34.80     20.90 o
   1   1  18        0.24       -0.22      8.68 o
   2   1  18       21.38       32.27      8.95 o
   3   1  18       13.85        8.16      3.93 o
   4   1  18       66.89       64.74      5.02 o
   5   1  18        2.26        1.98      3.05 o
   6   1  18        4.16        9.09      4.49 o
   7   1  18       32.00       -6.28     27.72 o
   8   1  18        0.97       22.43     13.64 o
   0   2  18      733.47      711.72     29.07 o
   1   2  18      210.75      224.19     11.98 o
   2   2  18      128.40      129.07      8.23 o
   3   2  18       86.97       79.04      5.85 o
   4   2  18      230.99      240.57     10.75 o
   5   2  18       10.47       11.35      5.00 o
   6   2  18       67.84       57.13      9.70 o
   7   2  18      391.83      400.38     26.74 o
   8   2  18        7.30        7.92     16.11 o
   1   3  18       36.05       34.76      5.86 o
   2   3  18        0.32        8.55      4.02 o
   3   3  18      474.88      500.55     11.64 o
   4   3  18       79.68       69.17      7.31 o
   5   3  18       67.34       59.84      5.47 o
   6   3  18      164.93      200.33     11.04 o
   7   3  18      143.90      116.88     15.05 o
   8   3  18       47.78       42.40     14.14 o
   0   4  18      212.07      235.01     15.13 o
   1   4  18       45.79       40.44      4.50 o
   2   4  18       84.07       76.87      5.35 o
   3   4  18      492.01      494.13     16.67 o
   4   4  18       17.47       17.55      5.01 o
   5   4  18       29.25       26.15      4.96 o
   6   4  18       29.21       19.13      5.25 o
   7   4  18      168.65      164.56     19.47 o
   8   4  18        2.49      -27.13     18.09 o
   1   5  18       94.18      113.36      6.29 o
   2   5  18       97.19       92.44      5.30 o
   3   5  18     1239.87     1228.64     30.64 o
   4   5  18      941.11      876.03     17.85 o
   5   5  18       97.97       86.22      6.69 o
   6   5  18        0.28        8.84      7.53 o
   7   5  18       34.39       26.02     12.09 o
   8   5  18        0.29        3.18     30.75 o
   0   6  18        8.99       28.20      8.66 o
   1   6  18       60.85       75.55      7.19 o
   2   6  18      108.95      124.62      4.99 o
   3   6  18     1067.13     1106.39     23.20 o
   4   6  18      146.39      132.63     10.18 o
   5   6  18      252.90      234.79     20.11 o
   6   6  18       43.88       62.54     12.69 o
   7   6  18        2.34       11.26     21.19 o
   1   7  18     2344.74     2435.18     56.50 o
   2   7  18       16.84       17.33      8.21 o
   3   7  18      386.69      395.94     14.74 o
   4   7  18        2.63        3.74      6.82 o
   5   7  18        0.16       -2.96      7.71 o
   6   7  18       26.35       33.15     10.72 o
   7   7  18       10.17       11.10     10.13 o
   0   8  18      950.72      991.95     36.05 o
   1   8  18       10.12        8.58      5.98 o
   2   8  18      880.90     1010.36     25.24 o
   3   8  18       44.16       18.12     12.22 o
   4   8  18       15.88        9.59     10.22 o
   5   8  18       50.55       51.27     10.10 o
   6   8  18        2.13       -0.20      7.51 o
   7   8  18        2.38      -13.29     14.55 o
   1   9  18      727.71      694.65     32.94 o
   2   9  18      594.75      646.40     29.40 o
   3   9  18       76.69       93.36     10.02 o
   4   9  18       29.28       56.58     10.54 o
   5   9  18        1.54       10.81     10.96 o
   6   9  18        2.45       13.82     14.17 o
   7   9  18       21.55       39.20     17.56 o
   0  10  18       89.85       93.18     12.70 o
   1  10  18        8.39        8.12      6.92 o
   2  10  18      911.94      953.99     25.18 o
   3  10  18      619.84      565.84     25.96 o
   4  10  18       91.93       78.30     15.99 o
   5  10  18       99.88       98.12     11.23 o
   6  10  18        2.76        4.54     10.61 o
   1  11  18      336.94      312.84     16.62 o
   2  11  18      294.62      300.84     21.48 o
   3  11  18       87.99       70.91     12.10 o
   4  11  18        3.57       14.22     10.54 o
   5  11  18        2.68       20.70     12.10 o
   6  11  18       46.37       59.77     27.04 o
   0  12  18      798.01      698.20     34.87 o
   1  12  18        3.12       -1.36      7.06 o
   2  12  18       35.85       63.98     36.50 o
   3  12  18       22.47        7.25     13.07 o
   4  12  18       20.59       63.84     23.74 o
   5  12  18        0.26        4.17     14.53 o
   1  13  18       17.57       13.63      7.65 o
   2  13  18        4.90        0.08     25.49 o
   3  13  18       14.68       36.68     13.14 o
   4  13  18        6.32        5.42     16.46 o
   5  13  18      179.91      173.85     18.93 o
   0  14  18        0.94       10.98     20.77 o
   1  14  18       55.94       69.64     13.12 o
   2  14  18       78.28      120.57     24.04 o
   3  14  18        2.98        8.12     13.41 o
   4  14  18       23.29       -2.23     14.70 o
   1  15  18       34.35       51.32     12.00 o
   2  15  18        3.34        6.17     11.85 o
   3  15  18       41.11       47.35     25.35 o
   0  16  18       24.56      -12.66     21.71 o
   1  16  18        1.71       33.20     22.55 o
   1   1  19      217.36      186.63     13.05 o
   2   1  19      331.02      348.44     10.04 o
   3   1  19        4.83       -4.61      4.27 o
   4   1  19        1.12        4.37      4.90 o
   5   1  19       86.24       82.78     10.78 o
   6   1  19       45.59       57.53      7.48 o
   7   1  19       45.37       47.71     13.44 o
   8   1  19       46.90       87.94     23.21 o
   0   2  19      283.14      242.78     11.59 o
   1   2  19       19.94       32.75      6.62 o
   2   2  19       22.86       12.10      3.98 o
   3   2  19        9.61        9.34      4.06 o
   4   2  19        0.21       -4.01      2.97 o
   5   2  19      160.54      166.61      8.04 o
   6   2  19       25.78       31.29      7.46 o
   7   2  19        7.08       19.00     13.02 o
   8   2  19       48.43       65.30     13.12 o
   1   3  19       57.64       58.44      7.12 o
   2   3  19      103.72      100.49      5.77 o
   3   3  19       36.56       54.13      4.41 o
   4   3  19       71.93       79.20      8.62 o
   5   3  19      158.39      145.94      7.22 o
   6   3  19        0.17        3.14      7.58 o
   7   3  19        1.76        2.19     12.99 o
   8   3  19        0.03       -0.69     25.94 o
   0   4  19      364.42      377.28     49.54 o
   1   4  19      198.37      183.99      7.33 o
   2   4  19        5.43        3.90      2.94 o
   3   4  19        0.00        0.76      3.04 o
   4   4  19       74.66       68.50      5.76 o
   5   4  19      739.15      764.14     36.88 o
   6   4  19      262.32      258.92     10.93 o
   7   4  19       77.52       75.22     11.71 o
   8   4  19        0.47       -3.88     14.68 o
   1   5  19      105.22       93.10      9.26 o
   2   5  19       35.81       32.61      6.63 o
   3   5  19      327.15      331.56     15.36 o
   4   5  19       16.46       14.86      9.61 o
   5   5  19      771.42      740.87     30.58 o
   6   5  19        0.85       -4.17      5.18 o
   7   5  19      154.16      166.56     19.17 o
   0   6  19      111.25      101.64     12.09 o
   1   6  19     1013.22      976.71     22.81 o
   2   6  19      542.63      525.10     20.98 o
   3   6  19      197.53      189.17      8.82 o
   4   6  19        0.29       -4.74      6.25 o
   5   6  19        4.63       19.53      7.37 o
   6   6  19        0.13       -5.73      5.62 o
   7   6  19       17.00        3.63     10.19 o
   1   7  19      342.43      334.04     14.86 o
   2   7  19      667.45      688.24     38.69 o
   3   7  19     1161.27     1161.17     30.36 o
   4   7  19       29.38       45.96      9.14 o
   5   7  19        2.15       -9.70      8.95 o
   6   7  19      164.67      186.36     28.05 o
   7   7  19       43.83       74.95     13.38 o
   0   8  19      261.38      260.18     45.80 o
   1   8  19      933.76     1028.16     25.65 o
   2   8  19       59.21       54.96     19.56 o
   3   8  19     1072.68      967.83     33.32 o
   4   8  19        0.67        9.29      9.95 o
   5   8  19        1.49        0.82      8.51 o
   6   8  19        2.50       22.23     12.78 o
   7   8  19       31.60       37.71     18.60 o
   1   9  19     1635.41     1644.36     72.22 o
   2   9  19        9.03       11.52      7.23 o
   3   9  19       27.54       35.46      9.91 o
   4   9  19        6.20       -0.93      9.19 o
   5   9  19       91.69       98.55     11.72 o
   6   9  19       25.52       33.40     17.68 o
   0  10  19     1380.76     1453.24     50.84 o
   1  10  19     1618.66     1707.79     69.43 o
   2  10  19        2.45      -10.10     14.14 o
   3  10  19       33.79       39.32     10.91 o
   4  10  19       29.17       33.97     16.25 o
   5  10  19       42.34       54.92     13.46 o
   6  10  19       12.03       27.06     10.29 o
   1  11  19      119.47      108.27     10.33 o
   2  11  19       18.55       10.62     12.08 o
   3  11  19        0.26        1.73     13.48 o
   4  11  19      121.35      111.39     23.88 o
   5  11  19      266.35      263.53     21.72 o
   6  11  19        1.36       -0.39     17.94 o
   0  12  19        4.95       13.40      9.57 o
   1  12  19        1.46       10.47     10.36 o
   2  12  19        0.18       -2.28     24.48 o
   3  12  19       46.25       49.39     12.45 o
   4  12  19      267.72      273.01     21.80 o
   5  12  19      189.21      141.68     24.20 o
   1  13  19        7.56       11.32     10.84 o
   2  13  19        2.80       37.80     16.86 o
   3  13  19        5.79       -2.02     10.64 o
   4  13  19       48.16       32.91     27.84 o
   0  14  19       10.80       28.52     13.20 o
   1  14  19        0.01      -10.61     20.65 o
   2  14  19      139.93      142.41     26.96 o
   3  14  19       25.60       48.90     37.12 o
   4  14  19       24.55        4.76     14.15 o
   1  15  19        0.38       -1.67     17.46 o
   2  15  19        2.65        6.90     13.78 o
   0  16  19        6.52      -36.78     27.13 o
   0   0  20      837.86      736.24     41.30 o
   1   0  20       17.44       37.53      9.54 o
   2   0  20       42.99       54.68      9.07 o
   3   0  20       28.07       34.80     11.30 o
   4   0  20      473.85      445.69     36.73 o
   5   0  20       24.52       19.78      5.42 o
   6   0  20        9.23       16.20     21.44 o
   7   0  20       10.05        8.98     17.97 o
   8   0  20       57.58       35.98     41.94 o
   1   1  20      575.03      480.82     30.15 o
   2   1  20       35.19       38.68      4.19 o
   3   1  20      257.05      256.17     12.71 o
   4   1  20        3.08        9.52      4.82 o
   5   1  20       21.24       18.17      4.87 o
   6   1  20        0.97        7.43      6.66 o
   7   1  20        9.54       29.14     16.55 o
   8   1  20        2.77      -12.26     11.17 o
   0   2  20      230.22      301.35     16.22 o
   1   2  20       32.15       23.12     10.16 o
   2   2  20      185.57      183.72      7.52 o
   3   2  20      373.97      353.38     19.09 o
   4   2  20       25.26       34.91      4.34 o
   5   2  20        7.56        2.14      4.54 o
   6   2  20        0.96       -2.48      4.57 o
   7   2  20      177.38      233.69     23.34 o
   8   2  20        3.13       12.10     12.36 o
   1   3  20        0.04       -7.10      4.73 o
   2   3  20        0.09       13.50      4.33 o
   3   3  20      293.54      285.95     13.14 o
   4   3  20        0.57       -2.56      3.65 o
   5   3  20        0.01       -4.47      4.72 o
   6   3  20       98.09      102.94     11.24 o
   7   3  20      353.12      357.73     32.02 o
   8   3  20       18.97       17.82     16.61 o
   0   4  20        0.01        7.03      9.04 o
   1   4  20      925.69      939.00     20.22 o
   2   4  20       55.31       53.61      6.34 o
   3   4  20      590.99      620.17     11.69 o
   4   4  20        4.29       -3.05      3.76 o
   5   4  20       89.87       86.25      9.29 o
   6   4  20       15.68        7.92      7.23 o
   7   4  20      105.39      159.36     50.53 o
   8   4  20        2.82       -0.42     19.07 o
   1   5  20      239.90      218.69      8.37 o
   2   5  20      111.46      131.03     14.78 o
   3   5  20      591.24      585.42     28.56 o
   4   5  20      316.34      318.98     14.19 o
   5   5  20       69.65       73.86     17.65 o
   6   5  20        8.74       -1.39      7.88 o
   7   5  20        4.89       12.75     32.83 o
   0   6  20       15.00       14.47      9.36 o
   1   6  20      204.43      207.64     12.42 o
   2   6  20       28.55       27.98      4.31 o
   3   6  20      335.80      302.51     28.18 o
   4   6  20      301.70      299.96     26.15 o
   5   6  20      753.56      713.40     38.08 o
   6   6  20        7.22        3.41      6.58 o
   7   6  20        9.75       -6.95     23.18 o
   1   7  20      885.98      922.62     23.81 o
   2   7  20       29.74       13.15      8.65 o
   3   7  20        5.53        3.31      8.09 o
   4   7  20       18.58       13.68      9.23 o
   5   7  20      145.70      140.66     11.93 o
   6   7  20       30.36       23.39      8.65 o
   7   7  20        8.21       22.39     12.55 o
   0   8  20     1675.54     1755.95     59.70 o
   1   8  20     1600.26     1665.92     38.53 o
   2   8  20       35.69       42.14      6.52 o
   3   8  20       40.92       31.68      9.23 o
   4   8  20        3.61       12.62      9.36 o
   5   8  20      192.76      190.01     15.51 o
   6   8  20       13.11       -3.46      8.46 o
   7   8  20       44.06       79.08     40.88 o
   1   9  20     1176.11     1133.45     40.38 o
   2   9  20        2.79        2.65      5.35 o
   3   9  20      200.80      192.74     15.39 o
   4   9  20      254.36      263.80     16.65 o
   5   9  20       12.12       36.22     16.21 o
   6   9  20        4.32        5.11      9.07 o
   0  10  20       56.09       76.66     11.56 o
   1  10  20      607.72      517.79     18.04 o
   2  10  20      348.76      352.62     16.40 o
   3  10  20      332.23      284.20     18.36 o
   4  10  20       84.90       58.27     19.31 o
   5  10  20        5.26      -12.98     13.83 o
   6  10  20        3.18       19.31     16.07 o
   1  11  20        0.07        2.34      6.72 o
   2  11  20        9.02       13.97      9.35 o
   3  11  20      987.66     1047.24     43.67 o
   4  11  20       53.57       45.23     24.92 o
   5  11  20       11.92       22.28     11.96 o
   0  12  20       66.74       68.29     15.62 o
   1  12  20        0.87        4.56      7.48 o
   2  12  20        2.95       -8.22     10.15 o
   3  12  20      177.60      180.88     16.27 o
   4  12  20      107.77       73.71     15.80 o
   5  12  20       62.65       42.83     14.96 o
   1  13  20       30.03       22.90     11.70 o
   2  13  20        1.23      -13.57     13.05 o
   3  13  20       10.17       27.30     12.45 o
   4  13  20        0.00      -20.98     13.99 o
   0  14  20      131.39      214.64     22.46 o
   1  14  20        4.80        4.50     10.14 o
   2  14  20        1.32       33.83     13.30 o
   3  14  20        4.68       10.14     21.44 o
   1  15  20        1.39       17.07     13.40 o
   2  15  20       47.25       69.50     27.75 o
   1   1  21       98.30       89.13     10.26 o
   2   1  21        3.08        4.02      3.95 o
   3   1  21       81.03       93.19     10.97 o
   4   1  21        1.32       -0.04      5.35 o
   5   1  21        2.81        0.28      6.06 o
   6   1  21       98.39       92.62      9.00 o
   7   1  21       89.40       94.88     23.18 o
   8   1  21        1.48       20.35     26.38 o
   0   2  21       23.83       29.87      8.99 o
   1   2  21      579.44      545.87     51.98 o
   2   2  21      402.42      401.43     19.36 o
   3   2  21      476.71      492.13     13.36 o
   4   2  21        4.32       10.37      4.79 o
   5   2  21        1.08       10.96      5.51 o
   6   2  21       20.14       24.40      6.45 o
   7   2  21        7.03       24.62     15.74 o
   8   2  21       44.70       10.99     24.91 o
   1   3  21      304.05      276.24     16.80 o
   2   3  21        0.01        6.63      4.57 o
   3   3  21      985.03      981.99     18.36 o
   4   3  21       92.25       75.91      6.49 o
   5   3  21       46.32       52.58      5.98 o
   6   3  21        1.09       -4.34      6.64 o
   7   3  21        2.47      -17.27     15.44 o
   0   4  21      745.32      815.59     46.31 o
   1   4  21       12.93        7.18      8.09 o
   2   4  21        9.42       15.69      4.53 o
   3   4  21       11.05       22.12      3.16 o
   4   4  21       15.71       11.69      4.90 o
   5   4  21      209.61      189.20     13.59 o
   6   4  21       13.70        8.58      7.24 o
   7   4  21       14.61       32.09     16.97 o
   1   5  21      665.51      677.76     22.23 o
   2   5  21      188.13      205.54     12.37 o
   3   5  21       86.73       74.49      7.53 o
   4   5  21       53.40       37.29      7.31 o
   5   5  21      126.42      133.54      8.93 o
   6   5  21        0.41        1.69     10.39 o
   7   5  21      160.25      126.63     18.14 o
   0   6  21      186.86      210.06     25.66 o
   1   6  21        3.73       10.84      8.72 o
   2   6  21       18.69       17.79      4.08 o
   3   6  21       69.75       72.85      9.82 o
   4   6  21       17.90       17.21      7.75 o
   5   6  21      158.76      142.39     13.73 o
   6   6  21        0.73       17.97     10.68 o
   7   6  21        0.45      -11.85     24.75 o
   1   7  21      110.22      114.94     12.46 o
   2   7  21      450.71      470.46     26.86 o
   3   7  21     1705.78     1819.67     41.48 o
   4   7  21       22.27       27.72     13.06 o
   5   7  21        0.08       15.72     12.79 o
   6   7  21        3.77        3.85     10.39 o
   7   7  21        0.02        3.01     32.68 o
   0   8  21      205.41      173.24     14.53 o
   1   8  21      606.05      550.30     22.70 o
   2   8  21        0.61        6.68      5.33 o
   3   8  21        0.84      -15.96     10.64 o
   4   8  21      285.01      233.94     18.83 o
   5   8  21        7.33        7.85      7.83 o
   6   8  21      111.51      106.82     17.59 o
   1   9  21      842.43      938.65     37.61 o
   2   9  21      143.68      109.93     16.88 o
   3   9  21       26.64       13.02      8.94 o
   4   9  21      174.27      156.09     24.97 o
   5   9  21       65.32       62.23     12.50 o
   6   9  21       34.56        5.36     15.96 o
   0  10  21      109.83       85.61     12.79 o
   1  10  21      151.81      191.68     24.10 o
   2  10  21       85.90       62.82      7.67 o
   3  10  21        0.01      -11.38     17.88 o
   4  10  21        4.34       17.15     12.19 o
   5  10  21       14.12       -1.53     17.41 o
   6  10  21      117.92       73.08     20.12 o
   1  11  21       93.59       75.17      8.42 o
   2  11  21        8.54       23.27     14.32 o
   3  11  21      266.05      316.39     45.12 o
   4  11  21        2.10      -11.95     13.12 o
   5  11  21        7.68       11.37     10.96 o
   0  12  21       71.32       48.20     17.43 o
   1  12  21       91.21       98.05     18.03 o
   2  12  21       13.50       44.57     12.31 o
   3  12  21       69.43       44.69     13.95 o
   4  12  21        6.04      -10.36     14.77 o
   5  12  21       34.53       34.20     13.15 o
   1  13  21        8.03       45.86     16.61 o
   2  13  21        5.44        7.81     10.95 o
   3  13  21      132.88      134.72     14.63 o
   4  13  21       12.68       -7.91      8.80 o
   0  14  21        1.75       11.58     14.99 o
   1  14  21       24.86       57.04     15.86 o
   2  14  21       15.43       45.88     13.01 o
   3  14  21        3.70       22.11     14.95 o
   1  15  21       31.92       52.74     13.58 o
   2  15  21        0.01       -6.66     17.35 o
   1   0  22      150.28      164.74     15.45 o
   2   0  22        0.57       -4.69      5.59 o
   3   0  22        3.55        5.97      7.38 o
   4   0  22      486.76      512.76     18.79 o
   5   0  22     1909.74     2059.14     73.99 o
   6   0  22       16.32       27.52     15.65 o
   7   0  22       19.20       13.93     30.27 o
   1   1  22       74.40       66.95     12.38 o
   2   1  22        3.70        8.98      5.51 o
   3   1  22       46.87       30.75      8.13 o
   4   1  22        0.20       -1.07      4.36 o
   5   1  22      421.77      389.77     15.67 o
   6   1  22       53.46       51.99      7.47 o
   7   1  22        6.22       13.74     20.14 o
   0   2  22       86.44      120.68     11.98 o
   1   2  22     1920.24     1828.63     65.12 o
   2   2  22      968.54      979.31     27.89 o
   3   2  22        5.58        0.33      3.57 o
   4   2  22        0.39        2.25      3.94 o
   5   2  22       94.21       85.45     17.21 o
   6   2  22       13.01       16.76      5.89 o
   7   2  22      115.01      106.03     18.66 o
   1   3  22     2368.84     2359.87     52.60 o
   2   3  22      184.94      170.66     10.84 o
   3   3  22        4.88        2.84      4.47 o
   4   3  22       73.40       48.20      6.61 o
   5   3  22      137.83      164.86     20.11 o
   6   3  22       41.66       40.60     10.39 o
   7   3  22        2.55       -5.20     15.99 o
   0   4  22      227.70      273.09     30.81 o
   1   4  22      333.07      299.44     20.35 o
   2   4  22       43.81       42.00      6.04 o
   3   4  22      480.98      492.76     11.05 o
   4   4  22       33.77       38.23      6.54 o
   5   4  22       34.13       45.00      6.95 o
   6   4  22      138.86      133.30      8.37 o
   7   4  22       40.10       20.85     15.74 o
   1   5  22      273.91      284.58     16.40 o
   2   5  22     1308.85     1427.52     30.38 o
   3   5  22      475.35      527.60     26.01 o
   4   5  22       69.95       73.33     14.29 o
   5   5  22      109.48      101.80      8.04 o
   6   5  22       11.12        6.78      9.14 o
   7   5  22       44.33       31.01     19.16 o
   0   6  22        1.72        8.94     10.58 o
   1   6  22     1287.67     1380.51     65.38 o
   2   6  22      404.43      440.16     16.46 o
   3   6  22        3.37       -1.76      5.99 o
   4   6  22      158.47      176.00     10.67 o
   5   6  22        1.49        6.97      7.45 o
   6   6  22       41.85       52.29     16.70 o
   7   6  22        7.54      -26.02     27.74 o
   1   7  22       14.04       10.60      7.22 o
   2   7  22      332.55      360.47     13.54 o
   3   7  22       75.24       55.74      9.83 o
   4   7  22      213.09      201.11     11.43 o
   5   7  22      119.52      124.57     10.69 o
   6   7  22      133.97      103.51     15.78 o
   7   7  22       13.17       33.28     25.51 o
   0   8  22        0.00      -25.91     17.28 o
   1   8  22       27.41       33.80     14.10 o
   2   8  22       23.70       38.39      9.98 o
   3   8  22        2.11      -10.81      9.64 o
   4   8  22      135.90      126.98     15.94 o
   5   8  22      101.53      100.77     15.22 o
   6   8  22        7.05       10.16     10.10 o
   1   9  22        1.04        5.74      6.42 o
   2   9  22      119.76       98.08     23.00 o
   3   9  22       11.61       -1.58     10.10 o
   4   9  22       97.65      136.31     31.90 o
   5   9  22       55.82       48.37     11.45 o
   6   9  22       31.33       60.34     11.63 o
   0  10  22        1.60       -2.29     23.21 o
   1  10  22       82.67       65.92     14.99 o
   2  10  22       43.24       69.42     11.52 o
   3  10  22        6.21       14.86     16.01 o
   4  10  22       19.47       14.36     17.20 o
   5  10  22       29.15       56.42     15.67 o
   6  10  22       12.99        3.43     43.78 o
   1  11  22       87.61       90.93      9.07 o
   2  11  22       37.52       80.31     38.08 o
   3  11  22       36.25       64.66     14.30 o
   4  11  22        0.85       38.50     15.00 o
   5  11  22        0.03      -13.32     23.99 o
   0  12  22       26.00       18.08     12.60 o
   1  12  22       33.96       37.90     32.68 o
   2  12  22        7.95       16.20     18.44 o
   3  12  22        3.80       36.34     14.27 o
   4  12  22        1.76       25.12     19.04 o
   1  13  22       38.65       30.85     19.19 o
   2  13  22        0.89       11.78     12.09 o
   3  13  22        0.56      -14.56     18.03 o
   4  13  22       32.46       10.98     11.93 o
   0  14  22      100.02      166.18     29.12 o
   1  14  22        4.54       37.87     12.75 o
   2  14  22        7.50        0.39     12.27 o
   3  14  22        2.92       -2.67     11.89 o
   1  15  22        5.40       12.65     15.88 o
   1   1  23       48.48       23.80     12.58 o
   2   1  23       92.53      118.23     14.69 o
   3   1  23     1285.47     1362.14     25.17 o
   4   1  23      417.49      423.78     17.49 o
   5   1  23      487.67      525.98     19.03 o
   6   1  23      189.50      191.43     12.33 o
   7   1  23      119.14      117.62     31.11 o
   0   2  23      695.78      582.87     27.22 o
   1   2  23     1192.79     1077.87     44.35 o
   2   2  23      895.12      888.18     26.26 o
   3   2  23      641.18      625.70     20.48 o
   4   2  23      252.31      261.15     11.44 o
   5   2  23      117.91      109.15      8.94 o
   6   2  23        4.92        4.57      5.22 o
   7   2  23      114.37      130.88     21.79 o
   1   3  23      161.34      136.88      9.52 o
   2   3  23       27.50       66.03      9.64 o
   3   3  23       21.08       15.24      5.93 o
   4   3  23      687.86      704.30     21.24 o
   5   3  23       57.06       66.52     12.53 o
   6   3  23       19.01       26.80      8.39 o
   7   3  23        0.77       32.80     39.83 o
   0   4  23     8262.60     8236.99    298.66 o
   1   4  23        1.78        7.21      5.40 o
   2   4  23      214.41      211.35     13.31 o
   3   4  23      357.22      372.92     11.69 o
   4   4  23        5.65       16.41      8.99 o
   5   4  23       19.48       15.35     18.24 o
   6   4  23       76.38       67.00     12.53 o
   7   4  23        2.18      -10.38     16.31 o
   1   5  23     1656.98     1712.51     63.06 o
   2   5  23        0.14       13.58      5.54 o
   3   5  23       26.40       32.92      7.62 o
   4   5  23       46.56       56.41      7.51 o
   5   5  23        0.36        2.97      6.82 o
   6   5  23       11.35       11.60      6.82 o
   7   5  23       48.05       57.04     15.25 o
   0   6  23     1277.56     1321.79     46.66 o
   1   6  23       12.69       11.50      6.22 o
   2   6  23      155.96      174.43      9.69 o
   3   6  23      285.90      304.78     21.11 o
   4   6  23      776.83      861.22     23.60 o
   5   6  23       32.38       38.88      8.44 o
   6   6  23       19.61       44.46      8.98 o
   7   6  23        1.01      -21.77     24.06 o
   1   7  23       12.21       13.08      5.76 o
   2   7  23        5.42       -4.85      5.29 o
   3   7  23      238.64      261.95     11.01 o
   4   7  23      190.03      191.44     16.32 o
   5   7  23      161.83      174.27     12.89 o
   6   7  23        4.35       -2.22     11.94 o
   0   8  23      188.06      149.92     14.88 o
   1   8  23       46.03       24.89     10.53 o
   2   8  23       17.56       -0.22      4.39 o
   3   8  23      306.87      334.01     42.16 o
   4   8  23      272.27      343.03     19.17 o
   5   8  23        1.81        5.19     11.58 o
   6   8  23       63.07       81.40     16.13 o
   1   9  23       67.63       62.18     10.30 o
   2   9  23       30.74       26.63     31.29 o
   3   9  23        0.67        6.26     18.35 o
   4   9  23       67.21       70.95     12.81 o
   5   9  23       55.25       32.72     13.95 o
   6   9  23      182.52      151.22     14.76 o
   0  10  23        0.83        1.99      7.80 o
   1  10  23       17.45       21.09      7.45 o
   2  10  23      118.33      109.34     14.16 o
   3  10  23       75.20      111.36     15.70 o
   4  10  23       61.28       73.40     17.48 o
   5  10  23        8.37        7.99     15.44 o
   1  11  23       44.24       56.11      9.58 o
   2  11  23        1.68       23.04     18.48 o
   3  11  23      131.03      181.00     30.37 o
   4  11  23       14.50       11.55     12.41 o
   5  11  23       45.86       77.04     34.47 o
   0  12  23        0.30       11.79     33.47 o
   1  12  23        0.65       -3.39      5.38 o
   2  12  23        7.58        6.41     10.85 o
   3  12  23       19.62        4.13     16.99 o
   4  12  23        0.03       20.72     31.77 o
   1  13  23        6.75        4.19     10.61 o
   2  13  23       33.38       51.53     15.78 o
   3  13  23        7.02       27.99     15.08 o
   0  14  23        0.03       -6.03     21.10 o
   1  14  23        1.05       11.44     10.51 o
   2  14  23        1.39        6.35     17.05 o
   0   0  24     1600.83     1765.23     84.60 o
   1   0  24      165.42      145.20     14.79 o
   2   0  24      351.70      335.25     15.57 o
   3   0  24     2925.13     3093.59     63.26 o
   4   0  24     1085.16     1135.92     40.25 o
   5   0  24      326.10      364.11     21.08 o
   6   0  24      479.56      494.46     62.26 o
   7   0  24        1.63      -17.43     21.71 o
   1   1  24      151.84      147.06     21.83 o
   2   1  24      268.87      283.49     12.21 o
   3   1  24      336.63      351.00     11.36 o
   4   1  24      203.84      211.20      9.99 o
   5   1  24       12.25       34.42     10.85 o
   6   1  24       36.03       48.16     11.23 o
   7   1  24      350.49      393.12     28.86 o
   0   2  24       41.12       25.14      9.57 o
   1   2  24      500.11      462.80     23.46 o
   2   2  24     1183.66     1223.89     30.53 o
   3   2  24       40.32       47.49      7.34 o
   4   2  24      100.61       91.14      8.20 o
   5   2  24       39.30       53.03      8.17 o
   6   2  24       15.54        9.53      6.28 o
   7   2  24       45.55       60.98     17.57 o
   1   3  24     1470.19     1460.78     36.57 o
   2   3  24     2090.32     2073.58     45.64 o
   3   3  24      552.85      532.96     19.75 o
   4   3  24      223.90      208.81     12.16 o
   5   3  24       57.31       69.96      8.88 o
   6   3  24        5.57        7.93      7.16 o
   7   3  24       69.69       65.79     43.17 o
   0   4  24     1192.54     1170.03     63.86 o
   1   4  24      674.26      631.82     22.28 o
   2   4  24      104.48      106.99      9.95 o
   3   4  24       14.49       10.45      4.09 o
   4   4  24        1.53       -3.57      6.25 o
   5   4  24      235.16      247.80     18.40 o
   6   4  24        1.75       17.75      7.74 o
   7   4  24        5.14       -8.64     16.57 o
   1   5  24      287.63      280.90     11.28 o
   2   5  24     1447.85     1444.84     31.94 o
   3   5  24       94.17      118.14      5.76 o
   4   5  24        3.54        1.15      6.60 o
   5   5  24        0.07        5.71      7.54 o
   6   5  24       29.75       30.16      8.50 o
   7   5  24       87.37       89.24     16.26 o
   0   6  24        1.12        3.13      9.43 o
   1   6  24      149.57      165.51     10.74 o
   2   6  24      671.87      710.40     18.05 o
   3   6  24      294.32      272.06     13.44 o
   4   6  24        7.98        1.29     11.76 o
   5   6  24       19.83       16.45      7.69 o
   6   6  24       19.08       12.44     10.01 o
   1   7  24      166.80      130.51     23.06 o
   2   7  24      364.46      413.06     16.40 o
   3   7  24       48.14       41.43     14.78 o
   4   7  24       41.84       29.50     13.27 o
   5   7  24      121.39      109.92     11.04 o
   6   7  24       66.66       73.50     39.40 o
   0   8  24      317.10      320.65     24.00 o
   1   8  24       20.08       -1.87     10.77 o
   2   8  24       48.76       24.21      8.91 o
   3   8  24       17.39       22.33      9.35 o
   4   8  24      205.79      239.49     21.16 o
   5   8  24       52.02       54.93      9.31 o
   6   8  24      114.41      140.19     17.52 o
   1   9  24      205.98      187.69     20.95 o
   2   9  24        8.05        5.78      9.99 o
   3   9  24       19.53        5.68     10.07 o
   4   9  24        0.51        3.03     13.06 o
   5   9  24       50.93       54.10     12.04 o
   6   9  24       62.89       87.88     19.25 o
   0  10  24       93.50       87.98     24.57 o
   1  10  24        2.56       12.53     11.91 o
   2  10  24       14.16       31.89     12.56 o
   3  10  24        9.80        4.13     11.34 o
   4  10  24        1.52        2.07     13.98 o
   5  10  24       38.08       24.70     17.61 o
   1  11  24        7.57       14.17     12.34 o
   2  11  24        1.66       18.01     17.77 o
   3  11  24        5.39       12.22     12.17 o
   4  11  24       18.11       24.55     12.15 o
   5  11  24        6.03        2.69     15.80 o
   0  12  24       47.01       36.44     27.80 o
   1  12  24        3.74       -6.33      9.09 o
   2  12  24       30.72       23.32     13.23 o
   3  12  24       52.34       44.25     14.90 o
   4  12  24        0.20        8.22     11.45 o
   1  13  24       10.07        3.21     12.70 o
   2  13  24        8.01       -5.84     12.25 o
   3  13  24        5.16       43.58     31.73 o
   0  14  24        3.71      -28.94     28.28 o
   1  14  24        0.78       -0.21     15.55 o
   2  14  24       26.67       34.87     12.77 o
   1   1  25      742.07      697.99     21.79 o
   2   1  25      649.75      603.49     16.64 o
   3   1  25       27.30       23.84      5.19 o
   4   1  25       21.25       31.78      7.80 o
   5   1  25       81.00       73.07     10.34 o
   6   1  25      373.11      403.67     15.75 o
   7   1  25        0.04       14.14     17.52 o
   0   2  25      693.66      760.28     43.93 o
   1   2  25      105.02      152.92     20.36 o
   2   2  25      958.70      953.95     22.73 o
   3   2  25      378.95      379.27     10.86 o
   4   2  25       76.67       84.70      8.71 o
   5   2  25      353.68      374.54     20.85 o
   6   2  25      110.42      128.75     14.07 o
   7   2  25        0.56       19.99     16.76 o
   1   3  25       45.99       60.79      8.59 o
   2   3  25     1155.15     1139.34     28.57 o
   3   3  25        0.01        2.88      8.09 o
   4   3  25       24.44       27.90      7.30 o
   5   3  25       49.80       56.02     11.85 o
   6   3  25        5.95      -13.28      9.67 o
   7   3  25       42.03       53.88     50.56 o
   0   4  25     1376.73     1331.51     68.08 o
   1   4  25       22.14        4.14     10.11 o
   2   4  25      333.98      334.95     14.26 o
   3   4  25        1.07       -1.98      3.96 o
   4   4  25        0.38        5.39      5.87 o
   5   4  25      156.49      168.20     12.19 o
   6   4  25       12.17       21.57      9.11 o
   7   4  25        8.92      -31.08     36.75 o
   1   5  25      264.81      264.76     10.44 o
   2   5  25       24.14       15.78      6.46 o
   3   5  25        2.20       14.01      7.02 o
   4   5  25       48.10       53.14     10.78 o
   5   5  25        0.16       -3.64      7.36 o
   6   5  25       42.11       28.85      7.67 o
   0   6  25       73.88       47.20      9.65 o
   1   6  25       26.26       10.78      6.65 o
   2   6  25       20.03        9.61      7.04 o
   3   6  25      181.29      198.41     14.73 o
   4   6  25      135.31      121.00     10.39 o
   5   6  25        3.85      -13.82     10.72 o
   6   6  25       86.35      102.83     14.09 o
   1   7  25        3.40       -0.64      7.12 o
   2   7  25        7.21       12.06      6.81 o
   3   7  25       44.51       26.50     20.00 o
   4   7  25      161.47      197.23     20.78 o
   5   7  25        2.07      -14.66      9.78 o
   6   7  25        5.38       12.34      9.34 o
   0   8  25       74.35       73.55     15.38 o
   1   8  25        4.89        0.25      7.59 o
   2   8  25       82.90      103.45     13.31 o
   3   8  25      153.88      180.88     22.68 o
   4   8  25       36.60       41.53     11.10 o
   5   8  25        4.41       20.85     15.12 o
   6   8  25        7.95       10.57     11.26 o
   1   9  25        6.17        2.86     11.31 o
   2   9  25       20.41        1.50     18.83 o
   3   9  25        5.28      -16.59     11.06 o
   4   9  25        5.15       15.40     14.50 o
   5   9  25       22.36        6.21     11.69 o
   0  10  25       52.34       64.96     13.46 o
   1  10  25        6.03        1.49      9.63 o
   2  10  25       67.52       91.19     13.01 o
   3  10  25        6.71       -6.57     10.77 o
   4  10  25        2.74       14.30     12.33 o
   5  10  25       24.84       17.80     19.83 o
   1  11  25       47.60       62.16     12.67 o
   2  11  25       29.01       39.99     12.07 o
   3  11  25        2.48       59.55     26.25 o
   4  11  25        1.23        6.41     19.18 o
   0  12  25        3.76       19.07     12.82 o
   1  12  25       45.88       48.08     15.94 o
   2  12  25       25.13       17.63     10.62 o
   3  12  25       19.72       13.75     12.66 o
   1  13  25        6.86       16.68     13.99 o
   2  13  25        0.94      -17.93     11.95 o
   0  14  25        0.11       31.36     21.16 o
   1  14  25        4.02      -18.49     18.39 o
   0   0  26      672.82      627.34     41.85 o
   1   0  26     1010.92     1017.47     59.51 o
   2   0  26      154.76       97.24      9.32 o
   3   0  26       50.20       54.56      8.66 o
   4   0  26     1990.37     2293.16    116.38 o
   5   0  26       64.80       57.99     13.24 o
   6   0  26      236.25      237.00     19.98 o
   7   0  26        9.92       -1.21     21.83 o
   1   1  26       51.90       52.29     14.83 o
   2   1  26       45.58       24.92      5.58 o
   3   1  26      245.36      223.00     16.05 o
   4   1  26        7.63        6.32      6.95 o
   5   1  26      116.01       76.38      9.38 o
   6   1  26       23.55       21.99      7.68 o
   7   1  26       10.90       25.42     22.38 o
   0   2  26     3027.32     2942.22    123.79 o
   1   2  26      499.74      441.54     17.04 o
   2   2  26      154.03      138.85      7.46 o
   3   2  26      151.87      133.81     12.71 o
   4   2  26      190.46      183.28     11.43 o
   5   2  26       55.22       55.11     14.33 o
   6   2  26      245.59      239.41     33.77 o
   7   2  26        4.70      -18.58     17.26 o
   1   3  26       11.99       16.22      8.55 o
   2   3  26      142.84      145.24     19.42 o
   3   3  26        3.09      -11.05      9.69 o
   4   3  26      498.15      552.00     19.66 o
   5   3  26       80.67       70.62      9.36 o
   6   3  26       69.68       68.51      9.53 o
   7   3  26      128.55       98.27     31.51 o
   0   4  26      423.09      303.12     25.63 o
   1   4  26        0.13      -10.33      6.89 o
   2   4  26        4.78        4.82     11.40 o
   3   4  26        5.48       11.88      3.94 o
   4   4  26       36.69       39.27     11.71 o
   5   4  26        7.26        4.03      9.43 o
   6   4  26       28.60       27.99     11.55 o
   1   5  26      179.15      144.17      7.67 o
   2   5  26       19.15       16.04     11.76 o
   3   5  26        5.44       15.65      7.75 o
   4   5  26      191.72      175.48     14.63 o
   5   5  26       13.70       -4.00      8.68 o
   6   5  26        2.10       17.20     10.33 o
   0   6  26       37.67       66.24     15.77 o
   1   6  26       16.54        8.49      7.16 o
   2   6  26      319.42      332.67     15.39 o
   3   6  26       26.50       24.71      6.14 o
   4   6  26        0.04        1.01      7.99 o
   5   6  26        0.10        7.75      8.96 o
   6   6  26        3.99        0.46     14.20 o
   1   7  26        6.02       14.29      6.81 o
   2   7  26       20.31       12.01     14.77 o
   3   7  26       48.61       30.56     32.79 o
   4   7  26       18.40        8.00      9.57 o
   5   7  26       39.72       32.43      9.49 o
   6   7  26        8.36        3.50     12.72 o
   0   8  26       10.22       21.17     13.88 o
   1   8  26       19.49        8.74      7.39 o
   2   8  26       55.54       35.47     12.42 o
   3   8  26       52.44       54.45     17.52 o
   4   8  26       59.77       44.98     21.26 o
   5   8  26       17.55        7.64     11.10 o
   1   9  26        5.51        5.24      7.92 o
   2   9  26       41.76       52.23     10.20 o
   3   9  26        4.30       14.24     13.54 o
   4   9  26        0.88       10.54     12.78 o
   5   9  26        0.26        1.99     13.35 o
   0  10  26      168.17      132.26     18.02 o
   1  10  26       61.95       48.17     11.09 o
   2  10  26        8.85        5.37     11.22 o
   3  10  26        2.74        8.63     26.44 o
   4  10  26       16.82       17.90     13.55 o
   1  11  26       12.93       30.89     12.21 o
   2  11  26       19.53       28.66     20.11 o
   3  11  26       46.70       74.06     16.30 o
   4  11  26       12.05        7.54     14.26 o
   0  12  26       16.44        8.98     18.69 o
   1  12  26        1.26        2.05     10.49 o
   2  12  26       63.09       72.13     16.89 o
   3  12  26        2.05      -11.07     11.19 o
   1  13  26        2.66       11.18     11.90 o
   2  13  26       23.84        6.78     19.74 o
   1   1  27      373.77      375.90     27.61 o
   2   1  27      862.50      801.69     20.15 o
   3   1  27      275.29      270.71     11.89 o
   4   1  27     1053.72     1078.12     34.01 o
   5   1  27        1.18       -8.32      7.18 o
   6   1  27        3.14        0.04     10.14 o
   7   1  27        3.39       26.65     19.42 o
   0   2  27      974.54      970.86     42.02 o
   1   2  27        4.20      -10.58      9.23 o
   2   2  27        0.37        3.10      4.27 o
   3   2  27       53.44       53.43      9.48 o
   4   2  27        0.01       -1.41     14.96 o
   5   2  27       56.19       68.09     16.64 o
   6   2  27      118.30      110.79     13.76 o
   1   3  27      137.93      108.15     13.22 o
   2   3  27      244.61      217.11     11.33 o
   3   3  27       34.17       29.41     20.35 o
   4   3  27       27.69       13.13      8.90 o
   5   3  27       22.39       16.27      7.90 o
   6   3  27        3.56       16.02      9.00 o
   0   4  27       36.23       30.86     10.44 o
   1   4  27       23.30       10.34      5.79 o
   2   4  27       70.67       70.07      7.30 o
   3   4  27      258.20      250.92     13.39 o
   4   4  27      219.31      219.12     14.51 o
   5   4  27       19.82       35.28      8.69 o
   6   4  27       33.91       23.57     10.95 o
   1   5  27      271.92      249.29     16.41 o
   2   5  27       20.72       12.59      7.55 o
   3   5  27        0.96        0.05      8.39 o
   4   5  27       26.96       16.08      6.61 o
   5   5  27       26.13        8.24      8.79 o
   6   5  27        1.48       -5.81      9.40 o
   0   6  27      596.49      571.11     27.89 o
   1   6  27       21.22       32.31     11.95 o
   2   6  27       53.16       57.27      8.41 o
   3   6  27       13.15       15.16     16.32 o
   4   6  27        5.23        3.44      8.13 o
   5   6  27        4.76        4.28      9.48 o
   6   6  27       42.42       20.77     15.95 o
   1   7  27       40.28       36.12     11.31 o
   2   7  27       11.17       16.66     12.69 o
   3   7  27       15.82       22.80     10.14 o
   4   7  27       21.06       11.90     12.37 o
   5   7  27       41.62       45.00     16.83 o
   0   8  27      147.02      170.04     16.93 o
   1   8  27        9.73       -3.42      5.90 o
   2   8  27       37.18       26.29     10.31 o
   3   8  27        5.21       12.64     11.00 o
   4   8  27        2.38      -15.77     11.54 o
   5   8  27       66.02       49.22     10.71 o
   1   9  27        5.23        0.77      7.47 o
   2   9  27        0.51       13.53     15.40 o
   3   9  27        0.00       -5.97     10.80 o
   4   9  27       13.40       37.67     24.71 o
   5   9  27       14.44        3.14     10.79 o
   0  10  27        8.46       20.25     18.39 o
   1  10  27       15.14       19.37     18.16 o
   2  10  27        0.71       -2.96     11.37 o
   3  10  27       13.20       11.78     10.53 o
   4  10  27       16.37       43.79     22.02 o
   1  11  27        2.85        2.19     12.18 o
   2  11  27        2.12       -8.56     10.83 o
   3  11  27        7.02        9.67     21.13 o
   4  11  27        4.46       10.21     12.51 o
   0  12  27       40.21       82.97     25.93 o
   1  12  27        3.89      -22.67     18.62 o
   2  12  27        0.40        0.15     10.75 o
   3  12  27        0.11      -19.26     17.23 o
   1  13  27        0.43       37.69     28.34 o
   0   0  28       45.06       33.89     15.74 o
   1   0  28     1565.82     1577.75     56.35 o
   2   0  28      468.97      402.26     20.34 o
   3   0  28      195.68      252.11     19.39 o
   4   0  28        8.64        7.47     11.48 o
   5   0  28        6.03        3.50      9.75 o
   6   0  28      119.21      111.49     19.72 o
   1   1  28        3.61      -11.27      7.51 o
   2   1  28      148.35      140.52      8.99 o
   3   1  28       55.46       59.85     17.83 o
   4   1  28        0.04       11.59      8.31 o
   5   1  28      260.86      243.78     18.85 o
   6   1  28      101.20      100.91     16.38 o
   0   2  28       82.52      148.25     28.79 o
   1   2  28       66.47       54.25     17.41 o
   2   2  28        0.17       -4.95      5.42 o
   3   2  28      400.21      365.97     23.82 o
   4   2  28       25.08        9.90     18.18 o
   5   2  28       51.69       52.29      8.14 o
   6   2  28      165.57      171.47     20.74 o
   1   3  28      347.31      300.00     16.19 o
   2   3  28       32.13       45.05      8.08 o
   3   3  28       95.32       86.18     11.06 o
   4   3  28       16.76       34.50     10.15 o
   5   3  28       57.17       38.06     10.20 o
   6   3  28        0.00        6.68      7.99 o
   0   4  28      686.70      498.59     44.41 o
   1   4  28       48.33       61.04     16.58 o
   2   4  28       77.20       76.35     14.46 o
   3   4  28       59.27       59.61      9.95 o
   4   4  28        6.50       16.42      7.72 o
   5   4  28       15.03       25.33     11.60 o
   6   4  28       10.64        3.39      9.45 o
   1   5  28       33.58       33.42     10.27 o
   2   5  28      157.75      147.65     13.76 o
   3   5  28        2.99       -6.83     14.62 o
   4   5  28       16.22        0.57      6.99 o
   5   5  28      136.11      148.51     14.70 o
   6   5  28       12.56        9.69     10.04 o
   0   6  28       54.25       14.66     21.44 o
   1   6  28       27.66       21.50      8.38 o
   2   6  28       75.81       87.20     11.18 o
   3   6  28       93.32       88.13     14.08 o
   4   6  28       25.33       22.79      9.82 o
   5   6  28       12.98       -6.11     13.64 o
   6   6  28        0.45       12.21     12.10 o
   1   7  28       22.55       23.32      9.70 o
   2   7  28       93.08       71.70     14.34 o
   3   7  28       46.36       24.72     12.29 o
   4   7  28       64.31       74.17     10.37 o
   5   7  28        3.93        5.13      8.21 o
   0   8  28       12.10        3.68     21.68 o
   1   8  28        6.50       13.68     10.82 o
   2   8  28      103.76      123.50     17.84 o
   3   8  28       11.94       13.72     14.01 o
   4   8  28        0.28       10.43     15.73 o
   5   8  28        0.30       -8.73     17.48 o
   1   9  28        0.70        2.50     17.33 o
   2   9  28        4.31       16.74     10.10 o
   3   9  28        3.12      -18.80     12.53 o
   4   9  28        0.01        8.70     14.70 o
   0  10  28       45.89       37.05     13.40 o
   1  10  28       36.79       70.02     20.59 o
   2  10  28        6.08       33.03     19.72 o
   3  10  28        1.70       39.01     15.75 o
   4  10  28       28.44       37.62     26.62 o
   1  11  28       32.00       -1.48     11.59 o
   2  11  28        4.37      -15.11     19.07 o
   3  11  28       22.26       32.39     20.45 o
   0  12  28       18.49      -21.10     18.03 o
   1  12  28        8.28        8.15     13.99 o
   2  12  28        0.00       37.06     18.60 o
   1   1  29      288.58      226.66     26.31 o
   2   1  29      140.26      154.95     12.73 o
   3   1  29       33.45       12.58     10.95 o
   4   1  29       52.83       56.82     10.69 o
   5   1  29       81.31       92.68     11.83 o
   6   1  29       10.97        5.38     11.82 o
   0   2  29        0.01        2.41     14.41 o
   1   2  29       97.97       75.66     11.13 o
   2   2  29      108.47       87.19      9.85 o
   3   2  29      149.32      130.28     11.37 o
   4   2  29        3.49       13.18      9.77 o
   5   2  29       17.72        6.66     11.21 o
   6   2  29       39.96       31.92     31.81 o
   1   3  29       83.37       83.54     12.10 o
   2   3  29        4.19       12.22     14.34 o
   3   3  29        2.09      -14.40      9.60 o
   4   3  29        9.86       12.41     11.06 o
   5   3  29       19.30       48.92     11.37 o
   6   3  29       24.22       34.96     10.09 o
   0   4  29        0.06        0.45     10.14 o
   1   4  29      401.40      420.78     18.03 o
   2   4  29       28.67       42.48      9.60 o
   3   4  29       11.64        4.95     12.42 o
   4   4  29        9.18        9.22     10.82 o
   5   4  29       19.32       18.04     10.56 o
   6   4  29       32.88       24.69     17.70 o
   1   5  29       50.70       39.81      6.81 o
   2   5  29       77.52       56.31      6.63 o
   3   5  29      267.49      281.31     14.54 o
   4   5  29        5.56       -8.31      9.10 o
   5   5  29       20.39       38.52      9.41 o
   0   6  29       56.06       63.76     27.47 o
   1   6  29       25.62       53.04     20.18 o
   2   6  29       14.09        8.12      9.99 o
   3   6  29       59.30       55.65     11.37 o
   4   6  29        2.52       -3.58      7.76 o
   5   6  29        7.12       18.98     10.62 o
   1   7  29        4.62        9.30     15.14 o
   2   7  29       39.42       40.28     11.57 o
   3   7  29       17.39       28.63     10.84 o
   4   7  29        0.03      -12.49     10.23 o
   5   7  29       29.89       12.12      9.10 o
   0   8  29       60.59       39.00     14.65 o
   1   8  29       20.19       31.14      9.23 o
   2   8  29       51.86       42.22     17.19 o
   3   8  29        3.97       17.76     12.54 o
   4   8  29        2.68        2.91      9.38 o
   5   8  29       19.07       24.77     13.36 o
   1   9  29        2.64        3.03     15.08 o
   2   9  29        1.58        1.56     10.17 o
   3   9  29        4.43      -10.71     11.43 o
   4   9  29       14.93       -2.82     20.20 o
   0  10  29        0.00      -39.71     26.47 o
   1  10  29       17.18       31.01     14.75 o
   2  10  29        6.42       -3.05     10.88 o
   3  10  29        8.29       46.41     12.30 o
   1  11  29       44.50       50.43     15.14 o
   2  11  29        1.88        0.01     19.18 o
   3  11  29        3.77       -9.13     12.90 o
   0  12  29       42.00       79.47     24.06 o
   1  12  29       10.71       25.83     16.22 o
   0   0  30      170.71      114.63     21.04 o
   1   0  30       45.54       17.12     32.32 o
   2   0  30       93.69      116.78     14.80 o
   3   0  30      226.78      192.28     29.12 o
   4   0  30        1.76       -4.36     13.28 o
   5   0  30        1.97       -2.50     20.47 o
   6   0  30       25.87       25.81     24.72 o
   1   1  30        1.79        4.58     13.50 o
   2   1  30        2.37       -7.03      8.56 o
   3   1  30      104.71       69.97     18.88 o
   4   1  30       48.50       31.41     14.50 o
   5   1  30        4.37       14.86      9.99 o
   6   1  30        1.24        8.33     13.18 o
   0   2  30        1.44        4.30     16.85 o
   1   2  30        0.99        3.92      8.46 o
   2   2  30       50.63       55.19     10.61 o
   3   2  30       20.91       11.70     10.31 o
   4   2  30       19.81       12.26     10.45 o
   5   2  30        4.28       -7.87      7.61 o
   6   2  30        0.79      -12.88     18.54 o
   1   3  30      232.34      168.47     12.35 o
   2   3  30       20.07       37.12     10.98 o
   3   3  30        2.27      -10.49     10.84 o
   4   3  30        1.15        8.65      8.41 o
   5   3  30        0.37       15.69      9.73 o
   6   3  30        5.23       -6.47     10.07 o
   0   4  30       12.10        6.86     13.87 o
   1   4  30       51.21       59.07     21.92 o
   2   4  30       23.16        4.99      8.51 o
   3   4  30        1.97       -6.33      8.08 o
   4   4  30        2.49       18.10      8.98 o
   5   4  30        2.37       -3.37      8.72 o
   1   5  30        0.27        2.61     13.03 o
   2   5  30        2.86      -10.46      6.97 o
   3   5  30       76.50       63.29     21.46 o
   4   5  30        2.22       -5.34      5.29 o
   5   5  30       16.84       41.76     15.19 o
   0   6  30       18.72       12.66      9.94 o
   1   6  30      140.61      136.56     13.11 o
   2   6  30       11.92        7.32      9.21 o
   3   6  30       96.10       93.17     12.12 o
   4   6  30        0.41      -10.48     14.68 o
   5   6  30        0.78       -5.29      8.33 o
   1   7  30        0.00       -7.36     11.41 o
   2   7  30       25.77        3.02     16.03 o
   3   7  30       50.91       66.79     13.39 o
   4   7  30        6.37       26.16      9.16 o
   5   7  30        7.77        5.04     15.03 o
   0   8  30       18.62       27.92     10.43 o
   1   8  30       10.78        5.16      9.11 o
   2   8  30       11.50        9.69     10.94 o
   3   8  30       14.60        1.71     10.89 o
   4   8  30        1.43       10.12     11.72 o
   1   9  30       23.63       48.11     11.65 o
   2   9  30        3.19       24.76     16.96 o
   3   9  30       33.29       -5.99     25.17 o
   4   9  30       14.06      -15.20     11.88 o
   0  10  30       36.39      -12.00     18.69 o
   1  10  30       45.50       34.12     12.15 o
   2  10  30        4.31        5.40     28.80 o
   3  10  30       21.12       56.25     28.24 o
   1  11  30        0.06       -9.84     10.99 o
   2  11  30        0.08       -5.02     17.25 o
   1   1  31        6.87      -10.19      9.18 o
   2   1  31        0.30        4.59      8.85 o
   3   1  31        7.41       13.40      7.86 o
   4   1  31        1.45        8.40     12.87 o
   5   1  31        0.34        9.84      9.57 o
   0   2  31       28.41       36.59     13.80 o
   1   2  31       21.58       10.28      8.62 o
   2   2  31       11.59      -15.58     10.59 o
   3   2  31       41.04       54.20     15.85 o
   4   2  31       26.74       46.15     19.25 o
   5   2  31        3.85       21.48     23.58 o
   1   3  31        1.40       17.73     12.71 o
   2   3  31        2.61       43.96     11.11 o
   3   3  31        0.08       22.90     10.63 o
   4   3  31        4.48       12.11      9.63 o
   5   3  31       11.18        0.48     10.96 o
   0   4  31        0.78        7.57     14.36 o
   1   4  31        0.36        6.64     21.23 o
   2   4  31        1.39       10.23      9.67 o
   3   4  31        7.42       -5.96      9.44 o
   4   4  31        2.19        3.12      8.85 o
   5   4  31        0.50      -11.97      9.39 o
   1   5  31        4.45        4.45      7.62 o
   2   5  31       13.80       11.12     11.90 o
   3   5  31        1.62        9.48      8.76 o
   4   5  31       28.36       -4.32      9.57 o
   5   5  31        5.82       11.16     11.07 o
   0   6  31      122.74       97.01     12.41 o
   1   6  31        5.22       12.25      6.15 o
   2   6  31        1.10      -11.97      8.52 o
   3   6  31        0.51       13.76      8.83 o
   4   6  31        0.26       -5.30     10.17 o
   5   6  31       26.27       21.98     10.30 o
   1   7  31        9.51       10.38     18.15 o
   2   7  31       16.23       25.89     11.11 o
   3   7  31        0.46       -9.66     11.16 o
   4   7  31        4.38      -11.46     11.45 o
   0   8  31        0.19      -16.44     15.01 o
   1   8  31      235.07      300.32     19.75 o
   2   8  31        6.06       23.09     24.30 o
   3   8  31       20.88       16.87      9.41 o
   4   8  31        7.94       23.62     10.92 o
   1   9  31       85.89       94.46     14.89 o
   2   9  31        3.93       -3.65     17.91 o
   3   9  31        0.37        7.98     12.96 o
   0  10  31       72.40       30.81     25.33 o
   1  10  31       79.16      106.28     15.82 o
   2  10  31        1.29        9.50     13.17 o
   1  11  31        1.28       -2.95     14.61 o
   0   0  32       47.75       33.28     25.51 o
   1   0  32       20.02       28.04     15.01 o
   2   0  32      144.37      166.10     19.29 o
   3   0  32        6.05       -9.84     14.77 o
   4   0  32        2.49        3.89     13.65 o
   5   0  32       41.16       20.55     20.56 o
   1   1  32       94.95      117.93     12.64 o
   2   1  32        8.82       -4.24      8.27 o
   3   1  32        7.02       -6.83     11.13 o
   4   1  32        2.94       22.76     15.49 o
   5   1  32        1.81      -12.58     11.97 o
   0   2  32       12.99       20.52     17.28 o
   1   2  32        1.66       12.89     17.95 o
   2   2  32       11.39       11.55     12.48 o
   3   2  32       48.29       50.24     15.84 o
   4   2  32        3.88       -7.19      9.59 o
   5   2  32        9.12       29.63     16.54 o
   1   3  32       14.28        0.69      8.55 o
   2   3  32       30.89       33.01     14.46 o
   3   3  32       37.04       47.89     14.25 o
   4   3  32        0.00       -1.68      8.63 o
   5   3  32        0.68        4.06      9.59 o
   0   4  32       17.20       46.14     27.80 o
   1   4  32        3.70        8.26     12.38 o
   2   4  32        2.70       15.84      9.52 o
   3   4  32        3.03        0.58      8.80 o
   4   4  32       12.31       29.27      9.20 o
   5   4  32       68.25      103.35     12.42 o
   1   5  32       80.30      125.55     15.49 o
   2   5  32       10.56       16.51      9.93 o
   3   5  32        4.24       11.86     12.07 o
   4   5  32       14.84       10.62      5.64 o
   5   5  32       27.02       40.51     10.57 o
   0   6  32        3.96       -7.37     14.75 o
   1   6  32        0.45       -9.71      8.80 o
   2   6  32        8.06        0.50      8.53 o
   3   6  32       76.00      106.23     11.42 o
   4   6  32       48.71       72.87     18.03 o
   1   7  32       20.23        9.60     10.53 o
   2   7  32        9.25       24.09     16.35 o
   3   7  32      154.82      258.09     17.44 o
   4   7  32        2.14      -11.12      9.47 o
   0   8  32       54.21       59.49     13.90 o
   1   8  32       24.39       41.95     16.52 o
   2   8  32       29.99       24.21     17.66 o
   3   8  32       52.57       73.72     17.40 o
   1   9  32      118.31      151.96     21.59 o
   2   9  32        7.05        1.43     11.49 o
   3   9  32       10.35       18.00     10.58 o
   0  10  32        0.84        2.41     28.82 o
   1  10  32       21.36       47.72     21.94 o
   2  10  32        2.80       -2.66     13.91 o
   1   1  33       43.73       51.07     27.36 o
   2   1  33        8.75       10.93     10.88 o
   3   1  33        0.09       13.36      9.91 o
   4   1  33       29.54       57.19     20.74 o
   5   1  33       14.23       24.62     17.14 o
   0   2  33       94.27       96.38     18.05 o
   1   2  33       11.00        2.25     11.00 o
   2   2  33       11.64       19.32      9.42 o
   3   2  33       52.61       46.41     11.27 o
   4   2  33        0.60       -2.03      9.53 o
   5   2  33        1.55       11.45     22.33 o
   1   3  33        0.27      -11.73     10.20 o
   2   3  33        9.18        8.67      9.43 o
   3   3  33        0.95       -3.88      9.27 o
   4   3  33        3.48       15.17      8.40 o
   5   3  33       18.08       29.46     11.70 o
   0   4  33      121.55      104.85     18.02 o
   1   4  33        2.44        7.28     13.30 o
   2   4  33       46.92       45.22     10.56 o
   3   4  33        8.37        9.94     11.31 o
   4   4  33        1.22       -6.31      8.01 o
   1   5  33        0.04        8.75      7.80 o
   2   5  33        7.73       -8.05     10.84 o
   3   5  33       23.97       32.71      9.91 o
   4   5  33        1.80        6.23      9.20 o
   0   6  33        1.27        9.29      8.31 o
   1   6  33       53.30       55.49      9.53 o
   2   6  33        5.27        2.10     13.09 o
   3   6  33       50.39       72.54     10.37 o
   4   6  33        0.04       11.30     13.23 o
   1   7  33       75.34       94.39     11.10 o
   2   7  33       25.24       28.55     10.49 o
   3   7  33       51.85       76.69     13.90 o
   0   8  33       14.32      -18.69     18.69 o
   1   8  33       21.72       50.23     12.45 o
   2   8  33        0.81       18.51      9.88 o
   3   8  33       11.73        0.36      9.83 o
   1   9  33      106.73      149.17     38.21 o
   2   9  33        1.75       16.22     16.07 o
   0  10  33      106.07      161.78     35.64 o
   0   0  34        1.25        8.98     28.22 o
   1   0  34       33.15       43.80     13.24 o
   2   0  34        2.82       17.99     18.99 o
   3   0  34        3.73      -20.45     27.80 o
   4   0  34        4.06       35.17     15.62 o
   1   1  34        9.39        6.98     10.10 o
   2   1  34        3.29       -2.30     10.82 o
   3   1  34       22.68       22.45     11.24 o
   4   1  34       23.25       51.66     10.28 o
   0   2  34       85.75      103.89     22.55 o
   1   2  34        0.97       -8.42     10.60 o
   2   2  34       51.79       91.07     15.59 o
   3   2  34        0.11       11.05      9.59 o
   4   2  34        4.95        9.91     20.44 o
   1   3  34        7.70       19.65     16.17 o
   2   3  34        0.62       -4.77     11.05 o
   3   3  34        0.61        6.41     15.32 o
   4   3  34        0.28        0.92      9.06 o
   0   4  34       32.14       15.48     21.71 o
   1   4  34       23.10       -0.58     10.74 o
   2   4  34       11.02        4.02      8.44 o
   3   4  34        0.08       11.81      9.78 o
   4   4  34       17.94       16.63     10.19 o
   1   5  34        0.78        5.27      9.51 o
   2   5  34        1.65        5.59     13.20 o
   3   5  34        0.56      -17.18     11.45 o
   4   5  34        9.69       24.84      9.87 o
   0   6  34        6.58        0.23      5.25 o
   1   6  34       18.83       14.27      8.77 o
   2   6  34        7.41        5.38      8.27 o
   3   6  34       35.67       25.91     12.73 o
   1   7  34       51.76       97.23     11.48 o
   2   7  34        7.23       -1.39      5.31 o
   3   7  34       17.10       19.72     10.83 o
   0   8  34        0.15       25.04     15.30 o
   1   8  34        0.54        6.06      9.69 o
   2   8  34       25.99       27.17     10.72 o
   1   9  34      103.00      114.90     18.99 o
   1   1  35       27.77       27.28     24.99 o
   2   1  35        1.33       -0.67     13.24 o
   3   1  35       30.51       37.34     14.35 o
   4   1  35        0.04        9.69     10.91 o
   0   2  35        1.85       -0.64      5.67 o
   1   2  35        0.52        5.83     10.15 o
   2   2  35        0.00       10.71      9.10 o
   3   2  35        0.05       -7.92     18.04 o
   4   2  35        2.99        1.72     12.39 o
   1   3  35       15.57       15.16     10.48 o
   2   3  35       29.56       41.33     12.22 o
   3   3  35        1.99       12.97     10.97 o
   4   3  35        0.41      -15.46     13.24 o
   0   4  35       19.56       45.10     49.93 o
   1   4  35       20.74       38.34     13.72 o
   2   4  35       31.93       39.56     10.37 o
   3   4  35       14.49       16.66     10.18 o
   4   4  35        6.74       -4.38     11.10 o
   1   5  35        0.11        9.85      9.10 o
   2   5  35        2.80        8.43      9.19 o
   3   5  35        8.65       -5.44     14.74 o
   0   6  35       26.45       54.20     14.17 o
   1   6  35       54.10       54.79     11.00 o
   2   6  35        7.05       -3.51      8.46 o
   3   6  35       20.05       17.06     10.43 o
   1   7  35       13.70       24.79     12.29 o
   2   7  35        0.03       -3.04     12.45 o
   0   8  35       58.06       57.32     17.48 o
   1   8  35       10.99       16.30      8.95 o
   0   0  36      153.67      164.92     28.40 o
   1   0  36      113.82      152.17     33.16 o
   2   0  36      105.99       79.78     45.62 o
   3   0  36        6.09       27.47     16.72 o
   4   0  36       20.64       -3.43     21.10 o
   1   1  36       16.52       64.53     19.40 o
   2   1  36       38.52       23.87     11.24 o
   3   1  36        4.28        9.52     10.22 o
   4   1  36        0.47        2.18     14.25 o
   0   2  36        6.51       41.40     27.16 o
   1   2  36        5.89       -2.14     11.05 o
   2   2  36        1.61        7.09      5.38 o
   3   2  36       37.92       48.04     13.38 o
   1   3  36       12.07        6.85      9.48 o
   2   3  36       21.01       25.10     11.49 o
   3   3  36        0.14        2.35      9.60 o
   0   4  36       13.11       19.39     15.69 o
   1   4  36       12.27       33.73     14.03 o
   2   4  36       31.18       44.48     15.05 o
   3   4  36       23.79       32.47     11.23 o
   1   5  36       28.46       53.19     14.70 o
   2   5  36        0.00        7.17     11.56 o
   3   5  36       10.40       -1.18     10.06 o
   0   6  36       80.18      174.53     33.68 o
   1   6  36       55.04       84.06     11.50 o
   2   6  36       14.27       22.35     10.53 o
   1   7  36        2.28      -13.26      9.97 o
   1   1  37        0.80       11.24     12.87 o
   2   1  37        0.19      -16.67     16.55 o
   3   1  37        9.94       19.30     11.81 o
   0   2  37      300.49      381.37     49.14 o
   1   2  37       12.26      -12.67     18.64 o
   2   2  37       11.28       27.61     25.83 o
   3   2  37        2.88        1.17     11.41 o
   1   3  37       41.59       63.11     13.62 o
   2   3  37        1.12       10.27     11.40 o
   3   3  37        4.17        4.74     10.67 o
   0   4  37       28.43       42.59     17.23 o
   1   4  37       52.36       48.63     11.92 o
   2   4  37        0.55       13.90      9.80 o
   1   5  37       18.75       28.83     10.73 o
   2   5  37        3.81        2.73     13.29 o
   0   6  37        0.59      -18.62     26.86 o
   1   6  37       13.24        6.74     14.05 o
   0   0  38       93.90      222.14     39.56 o
   1   0  38       76.92       63.58     19.59 o
   2   0  38       11.70       26.28     15.10 o
   1   1  38        2.16       10.70     11.87 o
   2   1  38        9.04       30.73     11.22 o
   0   2  38       18.22       27.54     25.36 o
   1   2  38       11.06       18.76     11.62 o
   2   2  38       10.30       -0.30     10.98 o
   1   3  38        0.28      -14.95     11.86 o
   2   3  38       10.07       15.90     17.53 o
   0   4  38       10.35       -4.92     12.96 o
   1   4  38       47.51       64.29     10.86 o
   1   1  39       12.14        1.13     11.06 o
   0   2  39        0.41       39.65     18.22 o
   1   2  39        1.18       30.20     13.90 o
 
